# Supplementary material for: GSHR, a Web-Based Platform Provides Gene Set-Level Analyses of Hormone Responses in Arabidopsis
Source: Front Plant Sci. 2018 Jan 24;9:23. doi: 10.3389/fpls.2018.00023 (PMC5787578; doi:10.3389/fpls.2018.00023)
Supplement: Supplementary file 1 [file Table_1.XLSX]

## Sheet: Legend
Supplementary Table 1. Summary of the datasets curated in MAHR.
(A-B) Summary of Arabidopsis functional terms (A) and multi-omics data (B) used in the MAHR platform.
(C-D) Sources of Microarray (C) and RNA-seq (D) data in MAHR.

## Sheet: A. Functional Terms
Functional terms
Functional Type	Gene Set	Number of genes	Source
GO	6128	30468	http://amigo.geneontology.org/amigo
KEGG	131	4797	http://www.genome.jp/kegg/pathway.html
InterPro	3348	15816	https://www.ebi.ac.uk/interpro/
Total	9607	30673

## Sheet: B. Omics Data
Omics data
Experiment type	Platform	Series	Sample	Gene Set
Microarray	Affymetrix (GPL198)	65	1105	998 (diff. express.)
Microarray	Agilent(GPL12621)	7	88	62 (diff. express.)
Microarray	Affymetrix(GPL16112)	1	12	7 (diff. express.)
RNA-seq	Illumina HiSeq 2000(GPL21088)	1	12	6 (diff. express.)
RNA-seq	Illumina HiSeq 2000(GPL13222)	11	153	146 (diff. express.)
RNA-seq	Illumina HiSeq 2500(GPL17639)	5	124	93 (diff. express.)
RNA-seq	Illumina HiSeq 1500(GPL19080)	1	12	4 (diff. express.)
RNA-seq	Illumina HiSeq 4000(GPL21785)	1	16	16 (diff. express.)
RNA-seq	Illumina Genome Analyzer II(GPL9302)	1	10	26 (diff. express.)
RNA-seq	Illumina Genome Analyzer IIX(GPL11221)	1	6	10 (diff. express.)
Total		94	1538	1,368 (24327 genes)

## Sheet: C. Microarray
Detailed Information of used Microarray Data
Sample	Study	Title	Reference
GSM1045004	GSE42552	Wild_type_Arabidopsis_11days_seedling_treated_with_mock-rep1	Nakata, M., Mitsuda, N., Herde, M., Koo, A.J., Moreno, J.E., Suzuki, K., Howe, G.A., and Ohme-Takagi, M. (2013). A bHLH-type transcription factor, ABA-INDUCIBLE BHLH-TYPE TRANSCRIPTION FACTOR/JA-ASSOCIATED MYC2-LIKE1, acts as a repressor to negatively regulate jasmonate signaling in arabidopsis. Plant Cell 25, 1641-1656.
GSM1045005	GSE42552	Wild_type_Arabidopsis_11days_seedling_treated_with_mock-rep2	Nakata, M., Mitsuda, N., Herde, M., Koo, A.J., Moreno, J.E., Suzuki, K., Howe, G.A., and Ohme-Takagi, M. (2013). A bHLH-type transcription factor, ABA-INDUCIBLE BHLH-TYPE TRANSCRIPTION FACTOR/JA-ASSOCIATED MYC2-LIKE1, acts as a repressor to negatively regulate jasmonate signaling in arabidopsis. Plant Cell 25, 1641-1656.
GSM1045006	GSE42552	Wild_type_Arabidopsis_11days_seedling_treated_with_mock-rep3	Nakata, M., Mitsuda, N., Herde, M., Koo, A.J., Moreno, J.E., Suzuki, K., Howe, G.A., and Ohme-Takagi, M. (2013). A bHLH-type transcription factor, ABA-INDUCIBLE BHLH-TYPE TRANSCRIPTION FACTOR/JA-ASSOCIATED MYC2-LIKE1, acts as a repressor to negatively regulate jasmonate signaling in arabidopsis. Plant Cell 25, 1641-1656.
GSM1045007	GSE42552	Wild_type_Arabidopsis_11days_seedling_treated_with_mock-rep4	Nakata, M., Mitsuda, N., Herde, M., Koo, A.J., Moreno, J.E., Suzuki, K., Howe, G.A., and Ohme-Takagi, M. (2013). A bHLH-type transcription factor, ABA-INDUCIBLE BHLH-TYPE TRANSCRIPTION FACTOR/JA-ASSOCIATED MYC2-LIKE1, acts as a repressor to negatively regulate jasmonate signaling in arabidopsis. Plant Cell 25, 1641-1656.
GSM1045008	GSE42552	ProMYC2_MYC2-SRDX_Arabidopsis_11days_seedling_treated_with_mock-rep1	Nakata, M., Mitsuda, N., Herde, M., Koo, A.J., Moreno, J.E., Suzuki, K., Howe, G.A., and Ohme-Takagi, M. (2013). A bHLH-type transcription factor, ABA-INDUCIBLE BHLH-TYPE TRANSCRIPTION FACTOR/JA-ASSOCIATED MYC2-LIKE1, acts as a repressor to negatively regulate jasmonate signaling in arabidopsis. Plant Cell 25, 1641-1656.
GSM1045009	GSE42552	ProMYC2_MYC2-SRDX_Arabidopsis_11days_seedling_treated_with_mock-rep2	Nakata, M., Mitsuda, N., Herde, M., Koo, A.J., Moreno, J.E., Suzuki, K., Howe, G.A., and Ohme-Takagi, M. (2013). A bHLH-type transcription factor, ABA-INDUCIBLE BHLH-TYPE TRANSCRIPTION FACTOR/JA-ASSOCIATED MYC2-LIKE1, acts as a repressor to negatively regulate jasmonate signaling in arabidopsis. Plant Cell 25, 1641-1656.
GSM1045010	GSE42552	ProMYC2_MYC2-SRDX_Arabidopsis_11days_seedling_treated_with_mock-rep3	Nakata, M., Mitsuda, N., Herde, M., Koo, A.J., Moreno, J.E., Suzuki, K., Howe, G.A., and Ohme-Takagi, M. (2013). A bHLH-type transcription factor, ABA-INDUCIBLE BHLH-TYPE TRANSCRIPTION FACTOR/JA-ASSOCIATED MYC2-LIKE1, acts as a repressor to negatively regulate jasmonate signaling in arabidopsis. Plant Cell 25, 1641-1656.
GSM1045011	GSE42552	ProMYC2_MYC2-SRDX_Arabidopsis_11days_seedling_treated_with_mock-rep4	Nakata, M., Mitsuda, N., Herde, M., Koo, A.J., Moreno, J.E., Suzuki, K., Howe, G.A., and Ohme-Takagi, M. (2013). A bHLH-type transcription factor, ABA-INDUCIBLE BHLH-TYPE TRANSCRIPTION FACTOR/JA-ASSOCIATED MYC2-LIKE1, acts as a repressor to negatively regulate jasmonate signaling in arabidopsis. Plant Cell 25, 1641-1656.
GSM1045012	GSE42552	ProJAM1_JAM1-SRDX_Arabidopsis_11days_seedling_treated_with_mock-rep1	Nakata, M., Mitsuda, N., Herde, M., Koo, A.J., Moreno, J.E., Suzuki, K., Howe, G.A., and Ohme-Takagi, M. (2013). A bHLH-type transcription factor, ABA-INDUCIBLE BHLH-TYPE TRANSCRIPTION FACTOR/JA-ASSOCIATED MYC2-LIKE1, acts as a repressor to negatively regulate jasmonate signaling in arabidopsis. Plant Cell 25, 1641-1656.
GSM1045013	GSE42552	ProJAM1_JAM1-SRDX_Arabidopsis_11days_seedling_treated_with_mock-rep2	Nakata, M., Mitsuda, N., Herde, M., Koo, A.J., Moreno, J.E., Suzuki, K., Howe, G.A., and Ohme-Takagi, M. (2013). A bHLH-type transcription factor, ABA-INDUCIBLE BHLH-TYPE TRANSCRIPTION FACTOR/JA-ASSOCIATED MYC2-LIKE1, acts as a repressor to negatively regulate jasmonate signaling in arabidopsis. Plant Cell 25, 1641-1656.
GSM1045014	GSE42552	ProJAM1_JAM1-SRDX_Arabidopsis_11days_seedling_treated_with_mock-rep3	Nakata, M., Mitsuda, N., Herde, M., Koo, A.J., Moreno, J.E., Suzuki, K., Howe, G.A., and Ohme-Takagi, M. (2013). A bHLH-type transcription factor, ABA-INDUCIBLE BHLH-TYPE TRANSCRIPTION FACTOR/JA-ASSOCIATED MYC2-LIKE1, acts as a repressor to negatively regulate jasmonate signaling in arabidopsis. Plant Cell 25, 1641-1656.
GSM1045015	GSE42552	ProJAM1_JAM1-SRDX_Arabidopsis_11days_seedling_treated_with_mock-rep4	Nakata, M., Mitsuda, N., Herde, M., Koo, A.J., Moreno, J.E., Suzuki, K., Howe, G.A., and Ohme-Takagi, M. (2013). A bHLH-type transcription factor, ABA-INDUCIBLE BHLH-TYPE TRANSCRIPTION FACTOR/JA-ASSOCIATED MYC2-LIKE1, acts as a repressor to negatively regulate jasmonate signaling in arabidopsis. Plant Cell 25, 1641-1656.
GSM1045016	GSE42552	Wild_type_Arabidopsis_11days_seedling_treated_with_JA-rep1	Nakata, M., Mitsuda, N., Herde, M., Koo, A.J., Moreno, J.E., Suzuki, K., Howe, G.A., and Ohme-Takagi, M. (2013). A bHLH-type transcription factor, ABA-INDUCIBLE BHLH-TYPE TRANSCRIPTION FACTOR/JA-ASSOCIATED MYC2-LIKE1, acts as a repressor to negatively regulate jasmonate signaling in arabidopsis. Plant Cell 25, 1641-1656.
GSM1045017	GSE42552	Wild_type_Arabidopsis_11days_seedling_treated_with_JA-rep2	Nakata, M., Mitsuda, N., Herde, M., Koo, A.J., Moreno, J.E., Suzuki, K., Howe, G.A., and Ohme-Takagi, M. (2013). A bHLH-type transcription factor, ABA-INDUCIBLE BHLH-TYPE TRANSCRIPTION FACTOR/JA-ASSOCIATED MYC2-LIKE1, acts as a repressor to negatively regulate jasmonate signaling in arabidopsis. Plant Cell 25, 1641-1656.
GSM1045018	GSE42552	Wild_type_Arabidopsis_11days_seedling_treated_with_JA-rep3	Nakata, M., Mitsuda, N., Herde, M., Koo, A.J., Moreno, J.E., Suzuki, K., Howe, G.A., and Ohme-Takagi, M. (2013). A bHLH-type transcription factor, ABA-INDUCIBLE BHLH-TYPE TRANSCRIPTION FACTOR/JA-ASSOCIATED MYC2-LIKE1, acts as a repressor to negatively regulate jasmonate signaling in arabidopsis. Plant Cell 25, 1641-1656.
GSM1045019	GSE42552	Wild_type_Arabidopsis_11days_seedling_treated_with_JA-rep4	Nakata, M., Mitsuda, N., Herde, M., Koo, A.J., Moreno, J.E., Suzuki, K., Howe, G.A., and Ohme-Takagi, M. (2013). A bHLH-type transcription factor, ABA-INDUCIBLE BHLH-TYPE TRANSCRIPTION FACTOR/JA-ASSOCIATED MYC2-LIKE1, acts as a repressor to negatively regulate jasmonate signaling in arabidopsis. Plant Cell 25, 1641-1656.
GSM1045020	GSE42552	ProMYC2_MYC2-SRDX_Arabidopsis_11days_seedling_treated_with_JA-rep1	Nakata, M., Mitsuda, N., Herde, M., Koo, A.J., Moreno, J.E., Suzuki, K., Howe, G.A., and Ohme-Takagi, M. (2013). A bHLH-type transcription factor, ABA-INDUCIBLE BHLH-TYPE TRANSCRIPTION FACTOR/JA-ASSOCIATED MYC2-LIKE1, acts as a repressor to negatively regulate jasmonate signaling in arabidopsis. Plant Cell 25, 1641-1656.
GSM1045021	GSE42552	ProMYC2_MYC2-SRDX_Arabidopsis_11days_seedling_treated_with_JA-rep2	Nakata, M., Mitsuda, N., Herde, M., Koo, A.J., Moreno, J.E., Suzuki, K., Howe, G.A., and Ohme-Takagi, M. (2013). A bHLH-type transcription factor, ABA-INDUCIBLE BHLH-TYPE TRANSCRIPTION FACTOR/JA-ASSOCIATED MYC2-LIKE1, acts as a repressor to negatively regulate jasmonate signaling in arabidopsis. Plant Cell 25, 1641-1656.
GSM1045022	GSE42552	ProMYC2_MYC2-SRDX_Arabidopsis_11days_seedling_treated_with_JA-rep3	Nakata, M., Mitsuda, N., Herde, M., Koo, A.J., Moreno, J.E., Suzuki, K., Howe, G.A., and Ohme-Takagi, M. (2013). A bHLH-type transcription factor, ABA-INDUCIBLE BHLH-TYPE TRANSCRIPTION FACTOR/JA-ASSOCIATED MYC2-LIKE1, acts as a repressor to negatively regulate jasmonate signaling in arabidopsis. Plant Cell 25, 1641-1656.
GSM1045023	GSE42552	ProMYC2_MYC2-SRDX_Arabidopsis_11days_seedling_treated_with_JA-rep4	Nakata, M., Mitsuda, N., Herde, M., Koo, A.J., Moreno, J.E., Suzuki, K., Howe, G.A., and Ohme-Takagi, M. (2013). A bHLH-type transcription factor, ABA-INDUCIBLE BHLH-TYPE TRANSCRIPTION FACTOR/JA-ASSOCIATED MYC2-LIKE1, acts as a repressor to negatively regulate jasmonate signaling in arabidopsis. Plant Cell 25, 1641-1656.
GSM1045024	GSE42552	ProJAM1_JAM1-SRDX_Arabidopsis_11days_seedling_treated_with_JA-rep1	Nakata, M., Mitsuda, N., Herde, M., Koo, A.J., Moreno, J.E., Suzuki, K., Howe, G.A., and Ohme-Takagi, M. (2013). A bHLH-type transcription factor, ABA-INDUCIBLE BHLH-TYPE TRANSCRIPTION FACTOR/JA-ASSOCIATED MYC2-LIKE1, acts as a repressor to negatively regulate jasmonate signaling in arabidopsis. Plant Cell 25, 1641-1656.
GSM1045025	GSE42552	ProJAM1_JAM1-SRDX_Arabidopsis_11days_seedling_treated_with_JA-rep2	Nakata, M., Mitsuda, N., Herde, M., Koo, A.J., Moreno, J.E., Suzuki, K., Howe, G.A., and Ohme-Takagi, M. (2013). A bHLH-type transcription factor, ABA-INDUCIBLE BHLH-TYPE TRANSCRIPTION FACTOR/JA-ASSOCIATED MYC2-LIKE1, acts as a repressor to negatively regulate jasmonate signaling in arabidopsis. Plant Cell 25, 1641-1656.
GSM1045026	GSE42552	ProJAM1_JAM1-SRDX_Arabidopsis_11days_seedling_treated_with_JA-rep3	Nakata, M., Mitsuda, N., Herde, M., Koo, A.J., Moreno, J.E., Suzuki, K., Howe, G.A., and Ohme-Takagi, M. (2013). A bHLH-type transcription factor, ABA-INDUCIBLE BHLH-TYPE TRANSCRIPTION FACTOR/JA-ASSOCIATED MYC2-LIKE1, acts as a repressor to negatively regulate jasmonate signaling in arabidopsis. Plant Cell 25, 1641-1656.
GSM1045027	GSE42552	ProJAM1_JAM1-SRDX_Arabidopsis_11days_seedling_treated_with_JA-rep4	Nakata, M., Mitsuda, N., Herde, M., Koo, A.J., Moreno, J.E., Suzuki, K., Howe, G.A., and Ohme-Takagi, M. (2013). A bHLH-type transcription factor, ABA-INDUCIBLE BHLH-TYPE TRANSCRIPTION FACTOR/JA-ASSOCIATED MYC2-LIKE1, acts as a repressor to negatively regulate jasmonate signaling in arabidopsis. Plant Cell 25, 1641-1656.
GSM1108324	GSE45543	Atseedlings_6h_H2O_rep1	Liu, Y., Ji, X., Zheng, L., Nie, X., and Wang, Y. (2013). Microarray analysis of transcriptional responses to abscisic acid and salt stress in Arabidopsis thaliana. Int J Mol Sci 14, 9979-9998.
GSM1108325	GSE45543	Atseedlings_6h_H2O_rep2	Liu, Y., Ji, X., Zheng, L., Nie, X., and Wang, Y. (2013). Microarray analysis of transcriptional responses to abscisic acid and salt stress in Arabidopsis thaliana. Int J Mol Sci 14, 9979-9998.
GSM1108326	GSE45543	Atseedlings_6h_H2O_rep3	Liu, Y., Ji, X., Zheng, L., Nie, X., and Wang, Y. (2013). Microarray analysis of transcriptional responses to abscisic acid and salt stress in Arabidopsis thaliana. Int J Mol Sci 14, 9979-9998.
GSM1108327	GSE45543	Atseedlings_6h_ABA_rep1	Liu, Y., Ji, X., Zheng, L., Nie, X., and Wang, Y. (2013). Microarray analysis of transcriptional responses to abscisic acid and salt stress in Arabidopsis thaliana. Int J Mol Sci 14, 9979-9998.
GSM1108328	GSE45543	Atseedlings_6h_ABA_rep2	Liu, Y., Ji, X., Zheng, L., Nie, X., and Wang, Y. (2013). Microarray analysis of transcriptional responses to abscisic acid and salt stress in Arabidopsis thaliana. Int J Mol Sci 14, 9979-9998.
GSM1108329	GSE45543	Atseedlings_6h_ABA_rep3	Liu, Y., Ji, X., Zheng, L., Nie, X., and Wang, Y. (2013). Microarray analysis of transcriptional responses to abscisic acid and salt stress in Arabidopsis thaliana. Int J Mol Sci 14, 9979-9998.
GSM1187305	GSE48949	WT, well-watered (0h), replicate 1	Ha, C.V., Leyva-Gonzalez, M.A., Osakabe, Y., Tran, U.T., Nishiyama, R., Watanabe, Y., et al. (2014). Positive regulatory role of strigolactone in plant responses to drought and salt stress. Proc Natl Acad Sci U S A 111, 851-856.
GSM1187306	GSE48949	WT, well-watered (0h), replicate 2	Ha, C.V., Leyva-Gonzalez, M.A., Osakabe, Y., Tran, U.T., Nishiyama, R., Watanabe, Y., et al. (2014). Positive regulatory role of strigolactone in plant responses to drought and salt stress. Proc Natl Acad Sci U S A 111, 851-856.
GSM1187307	GSE48949	WT, well-watered (0h), replicate 3	Ha, C.V., Leyva-Gonzalez, M.A., Osakabe, Y., Tran, U.T., Nishiyama, R., Watanabe, Y., et al. (2014). Positive regulatory role of strigolactone in plant responses to drought and salt stress. Proc Natl Acad Sci U S A 111, 851-856.
GSM1187308	GSE48949	WT, dehydrated 2h, replicate 1	Ha, C.V., Leyva-Gonzalez, M.A., Osakabe, Y., Tran, U.T., Nishiyama, R., Watanabe, Y., et al. (2014). Positive regulatory role of strigolactone in plant responses to drought and salt stress. Proc Natl Acad Sci U S A 111, 851-856.
GSM1187309	GSE48949	WT, dehydrated 2h, replicate 2	Ha, C.V., Leyva-Gonzalez, M.A., Osakabe, Y., Tran, U.T., Nishiyama, R., Watanabe, Y., et al. (2014). Positive regulatory role of strigolactone in plant responses to drought and salt stress. Proc Natl Acad Sci U S A 111, 851-856.
GSM1187310	GSE48949	WT, dehydrated 2h, replicate 3	Ha, C.V., Leyva-Gonzalez, M.A., Osakabe, Y., Tran, U.T., Nishiyama, R., Watanabe, Y., et al. (2014). Positive regulatory role of strigolactone in plant responses to drought and salt stress. Proc Natl Acad Sci U S A 111, 851-856.
GSM1187311	GSE48949	WT, dehydrated 4h, replicate 1	Ha, C.V., Leyva-Gonzalez, M.A., Osakabe, Y., Tran, U.T., Nishiyama, R., Watanabe, Y., et al. (2014). Positive regulatory role of strigolactone in plant responses to drought and salt stress. Proc Natl Acad Sci U S A 111, 851-856.
GSM1187312	GSE48949	WT, dehydrated 4h, replicate 2	Ha, C.V., Leyva-Gonzalez, M.A., Osakabe, Y., Tran, U.T., Nishiyama, R., Watanabe, Y., et al. (2014). Positive regulatory role of strigolactone in plant responses to drought and salt stress. Proc Natl Acad Sci U S A 111, 851-856.
GSM1187313	GSE48949	WT, dehydrated 4h, replicate 3	Ha, C.V., Leyva-Gonzalez, M.A., Osakabe, Y., Tran, U.T., Nishiyama, R., Watanabe, Y., et al. (2014). Positive regulatory role of strigolactone in plant responses to drought and salt stress. Proc Natl Acad Sci U S A 111, 851-856.
GSM1187314	GSE48949	max2-3, well-watered (0h), replicate 1	Ha, C.V., Leyva-Gonzalez, M.A., Osakabe, Y., Tran, U.T., Nishiyama, R., Watanabe, Y., et al. (2014). Positive regulatory role of strigolactone in plant responses to drought and salt stress. Proc Natl Acad Sci U S A 111, 851-856.
GSM1187315	GSE48949	max2-3, well-watered (0h), replicate 2	Ha, C.V., Leyva-Gonzalez, M.A., Osakabe, Y., Tran, U.T., Nishiyama, R., Watanabe, Y., et al. (2014). Positive regulatory role of strigolactone in plant responses to drought and salt stress. Proc Natl Acad Sci U S A 111, 851-856.
GSM1187316	GSE48949	max2-3, well-watered (0h), replicate 3	Ha, C.V., Leyva-Gonzalez, M.A., Osakabe, Y., Tran, U.T., Nishiyama, R., Watanabe, Y., et al. (2014). Positive regulatory role of strigolactone in plant responses to drought and salt stress. Proc Natl Acad Sci U S A 111, 851-856.
GSM1187317	GSE48949	max2-3, dehydrated 2h, replicate 1	Ha, C.V., Leyva-Gonzalez, M.A., Osakabe, Y., Tran, U.T., Nishiyama, R., Watanabe, Y., et al. (2014). Positive regulatory role of strigolactone in plant responses to drought and salt stress. Proc Natl Acad Sci U S A 111, 851-856.
GSM1187318	GSE48949	max2-3, dehydrated 2h, replicate 2	Ha, C.V., Leyva-Gonzalez, M.A., Osakabe, Y., Tran, U.T., Nishiyama, R., Watanabe, Y., et al. (2014). Positive regulatory role of strigolactone in plant responses to drought and salt stress. Proc Natl Acad Sci U S A 111, 851-856.
GSM1187319	GSE48949	max2-3, dehydrated 2h, replicate 3	Ha, C.V., Leyva-Gonzalez, M.A., Osakabe, Y., Tran, U.T., Nishiyama, R., Watanabe, Y., et al. (2014). Positive regulatory role of strigolactone in plant responses to drought and salt stress. Proc Natl Acad Sci U S A 111, 851-856.
GSM1187320	GSE48949	max2-3, dehydrated 4h, replicate 1	Ha, C.V., Leyva-Gonzalez, M.A., Osakabe, Y., Tran, U.T., Nishiyama, R., Watanabe, Y., et al. (2014). Positive regulatory role of strigolactone in plant responses to drought and salt stress. Proc Natl Acad Sci U S A 111, 851-856.
GSM1187321	GSE48949	max2-3, dehydrated 4h, replicate 2	Ha, C.V., Leyva-Gonzalez, M.A., Osakabe, Y., Tran, U.T., Nishiyama, R., Watanabe, Y., et al. (2014). Positive regulatory role of strigolactone in plant responses to drought and salt stress. Proc Natl Acad Sci U S A 111, 851-856.
GSM1187322	GSE48949	max2-3, dehydrated 4h, replicate 3	Ha, C.V., Leyva-Gonzalez, M.A., Osakabe, Y., Tran, U.T., Nishiyama, R., Watanabe, Y., et al. (2014). Positive regulatory role of strigolactone in plant responses to drought and salt stress. Proc Natl Acad Sci U S A 111, 851-856.
GSM1535667	GSE62888	ThbZIP1_3h_H2O_rep1	Ji, X., Liu, G., Liu, Y., Nie, X., Zheng, L., and Wang, Y. (2015). The regulatory network of ThbZIP1 in response to abscisic acid treatment. Front Plant Sci 6, 25.
GSM1535668	GSE62888	ThbZIP1_3h_H2O_rep2	Ji, X., Liu, G., Liu, Y., Nie, X., Zheng, L., and Wang, Y. (2015). The regulatory network of ThbZIP1 in response to abscisic acid treatment. Front Plant Sci 6, 25.
GSM1535669	GSE62888	WILDTYPE_3h_H2O_rep1	Ji, X., Liu, G., Liu, Y., Nie, X., Zheng, L., and Wang, Y. (2015). The regulatory network of ThbZIP1 in response to abscisic acid treatment. Front Plant Sci 6, 25.
GSM1535670	GSE62888	WILDTYPE_3h_H2O_rep2	Ji, X., Liu, G., Liu, Y., Nie, X., Zheng, L., and Wang, Y. (2015). The regulatory network of ThbZIP1 in response to abscisic acid treatment. Front Plant Sci 6, 25.
GSM1535671	GSE62888	ThbZIP1_3h_ABA_rep1	Ji, X., Liu, G., Liu, Y., Nie, X., Zheng, L., and Wang, Y. (2015). The regulatory network of ThbZIP1 in response to abscisic acid treatment. Front Plant Sci 6, 25.
GSM1535672	GSE62888	ThbZIP1_3h_ABA_rep2	Ji, X., Liu, G., Liu, Y., Nie, X., Zheng, L., and Wang, Y. (2015). The regulatory network of ThbZIP1 in response to abscisic acid treatment. Front Plant Sci 6, 25.
GSM1535673	GSE62888	WILDTYPE_3h_ABA_rep1	Ji, X., Liu, G., Liu, Y., Nie, X., Zheng, L., and Wang, Y. (2015). The regulatory network of ThbZIP1 in response to abscisic acid treatment. Front Plant Sci 6, 25.
GSM1535674	GSE62888	WILDTYPE_3h_ABA_rep2	Ji, X., Liu, G., Liu, Y., Nie, X., Zheng, L., and Wang, Y. (2015). The regulatory network of ThbZIP1 in response to abscisic acid treatment. Front Plant Sci 6, 25.
GSM795503	GSE32087	Col-0, Untreated plants, biological rep1	Nishiyama, R., Le, D.T., Watanabe, Y., Matsui, A., Tanaka, M., Seki, M., et al. (2012). Transcriptome analyses of a salt-tolerant cytokinin-deficient mutant reveal differential regulation of salt stress response by cytokinin deficiency. PLoS One 7(2), e32124. doi: 10.1371/journal.pone.0032124.
GSM795504	GSE32087	Col-0, Untreated plants, biological rep2	Nishiyama, R., Le, D.T., Watanabe, Y., Matsui, A., Tanaka, M., Seki, M., et al. (2012). Transcriptome analyses of a salt-tolerant cytokinin-deficient mutant reveal differential regulation of salt stress response by cytokinin deficiency. PLoS One 7(2), e32124. doi: 10.1371/journal.pone.0032124.
GSM795505	GSE32087	Col-0, Untreated plants, biological rep3	Nishiyama, R., Le, D.T., Watanabe, Y., Matsui, A., Tanaka, M., Seki, M., et al. (2012). Transcriptome analyses of a salt-tolerant cytokinin-deficient mutant reveal differential regulation of salt stress response by cytokinin deficiency. PLoS One 7(2), e32124. doi: 10.1371/journal.pone.0032124.
GSM795506	GSE32087	ipt1357, Untreated plants, biological rep1	Nishiyama, R., Le, D.T., Watanabe, Y., Matsui, A., Tanaka, M., Seki, M., et al. (2012). Transcriptome analyses of a salt-tolerant cytokinin-deficient mutant reveal differential regulation of salt stress response by cytokinin deficiency. PLoS One 7(2), e32124. doi: 10.1371/journal.pone.0032124.
GSM795507	GSE32087	ipt1357, Untreated plants, biological rep2	Nishiyama, R., Le, D.T., Watanabe, Y., Matsui, A., Tanaka, M., Seki, M., et al. (2012). Transcriptome analyses of a salt-tolerant cytokinin-deficient mutant reveal differential regulation of salt stress response by cytokinin deficiency. PLoS One 7(2), e32124. doi: 10.1371/journal.pone.0032124.
GSM795508	GSE32087	ipt1357, Untreated plants, biological rep3	Nishiyama, R., Le, D.T., Watanabe, Y., Matsui, A., Tanaka, M., Seki, M., et al. (2012). Transcriptome analyses of a salt-tolerant cytokinin-deficient mutant reveal differential regulation of salt stress response by cytokinin deficiency. PLoS One 7(2), e32124. doi: 10.1371/journal.pone.0032124.
GSM795509	GSE32087	Col-0, Salt-treated plants, biological rep1	Nishiyama, R., Le, D.T., Watanabe, Y., Matsui, A., Tanaka, M., Seki, M., et al. (2012). Transcriptome analyses of a salt-tolerant cytokinin-deficient mutant reveal differential regulation of salt stress response by cytokinin deficiency. PLoS One 7(2), e32124. doi: 10.1371/journal.pone.0032124.
GSM795510	GSE32087	Col-0, Salt-treated plants, biological rep2	Nishiyama, R., Le, D.T., Watanabe, Y., Matsui, A., Tanaka, M., Seki, M., et al. (2012). Transcriptome analyses of a salt-tolerant cytokinin-deficient mutant reveal differential regulation of salt stress response by cytokinin deficiency. PLoS One 7(2), e32124. doi: 10.1371/journal.pone.0032124.
GSM795511	GSE32087	Col-0, Salt-treated plants, biological rep3	Nishiyama, R., Le, D.T., Watanabe, Y., Matsui, A., Tanaka, M., Seki, M., et al. (2012). Transcriptome analyses of a salt-tolerant cytokinin-deficient mutant reveal differential regulation of salt stress response by cytokinin deficiency. PLoS One 7(2), e32124. doi: 10.1371/journal.pone.0032124.
GSM795512	GSE32087	ipt1357, Salt-treated plants, biological rep1	Nishiyama, R., Le, D.T., Watanabe, Y., Matsui, A., Tanaka, M., Seki, M., et al. (2012). Transcriptome analyses of a salt-tolerant cytokinin-deficient mutant reveal differential regulation of salt stress response by cytokinin deficiency. PLoS One 7(2), e32124. doi: 10.1371/journal.pone.0032124.
GSM795513	GSE32087	ipt1357, Salt-treated plants, biological rep2	Nishiyama, R., Le, D.T., Watanabe, Y., Matsui, A., Tanaka, M., Seki, M., et al. (2012). Transcriptome analyses of a salt-tolerant cytokinin-deficient mutant reveal differential regulation of salt stress response by cytokinin deficiency. PLoS One 7(2), e32124. doi: 10.1371/journal.pone.0032124.
GSM795514	GSE32087	ipt1357, Salt-treated plants, biological rep3	Nishiyama, R., Le, D.T., Watanabe, Y., Matsui, A., Tanaka, M., Seki, M., et al. (2012). Transcriptome analyses of a salt-tolerant cytokinin-deficient mutant reveal differential regulation of salt stress response by cytokinin deficiency. PLoS One 7(2), e32124. doi: 10.1371/journal.pone.0032124.
GSM839365	GSE33951	WT uninduced 1	Monke, G., Seifert, M., Keilwagen, J., Mohr, M., Grosse, I., Hahnel, U., et al. (2012). Toward the identification and regulation of the Arabidopsis thaliana ABI3 regulon. Nucleic Acids Res 40(17), 8240-8254. doi: 10.1093/nar/gks594.
GSM839366	GSE33951	WT uninduced 2	Monke, G., Seifert, M., Keilwagen, J., Mohr, M., Grosse, I., Hahnel, U., et al. (2012). Toward the identification and regulation of the Arabidopsis thaliana ABI3 regulon. Nucleic Acids Res 40(17), 8240-8254. doi: 10.1093/nar/gks594.
GSM839367	GSE33951	WT ABA induced 1	Monke, G., Seifert, M., Keilwagen, J., Mohr, M., Grosse, I., Hahnel, U., et al. (2012). Toward the identification and regulation of the Arabidopsis thaliana ABI3 regulon. Nucleic Acids Res 40(17), 8240-8254. doi: 10.1093/nar/gks594.
GSM839368	GSE33951	WT ABA induced 2	Monke, G., Seifert, M., Keilwagen, J., Mohr, M., Grosse, I., Hahnel, U., et al. (2012). Toward the identification and regulation of the Arabidopsis thaliana ABI3 regulon. Nucleic Acids Res 40(17), 8240-8254. doi: 10.1093/nar/gks594.
GSM839369	GSE33951	WT DEX induced 1	Monke, G., Seifert, M., Keilwagen, J., Mohr, M., Grosse, I., Hahnel, U., et al. (2012). Toward the identification and regulation of the Arabidopsis thaliana ABI3 regulon. Nucleic Acids Res 40(17), 8240-8254. doi: 10.1093/nar/gks594.
GSM839370	GSE33951	WT DEX induced 2	Monke, G., Seifert, M., Keilwagen, J., Mohr, M., Grosse, I., Hahnel, U., et al. (2012). Toward the identification and regulation of the Arabidopsis thaliana ABI3 regulon. Nucleic Acids Res 40(17), 8240-8254. doi: 10.1093/nar/gks594.
GSM839371	GSE33951	WT ABA+DEX induced 1	Monke, G., Seifert, M., Keilwagen, J., Mohr, M., Grosse, I., Hahnel, U., et al. (2012). Toward the identification and regulation of the Arabidopsis thaliana ABI3 regulon. Nucleic Acids Res 40(17), 8240-8254. doi: 10.1093/nar/gks594.
GSM839372	GSE33951	WT ABA+DEX induced 2	Monke, G., Seifert, M., Keilwagen, J., Mohr, M., Grosse, I., Hahnel, U., et al. (2012). Toward the identification and regulation of the Arabidopsis thaliana ABI3 regulon. Nucleic Acids Res 40(17), 8240-8254. doi: 10.1093/nar/gks594.
GSM839373	GSE33951	ABI3:GR uninduced 1	Monke, G., Seifert, M., Keilwagen, J., Mohr, M., Grosse, I., Hahnel, U., et al. (2012). Toward the identification and regulation of the Arabidopsis thaliana ABI3 regulon. Nucleic Acids Res 40(17), 8240-8254. doi: 10.1093/nar/gks594.
GSM839374	GSE33951	ABI3:GR uninduced 2	Monke, G., Seifert, M., Keilwagen, J., Mohr, M., Grosse, I., Hahnel, U., et al. (2012). Toward the identification and regulation of the Arabidopsis thaliana ABI3 regulon. Nucleic Acids Res 40(17), 8240-8254. doi: 10.1093/nar/gks594.
GSM839375	GSE33951	ABI3:GR ABA induced 1	Monke, G., Seifert, M., Keilwagen, J., Mohr, M., Grosse, I., Hahnel, U., et al. (2012). Toward the identification and regulation of the Arabidopsis thaliana ABI3 regulon. Nucleic Acids Res 40(17), 8240-8254. doi: 10.1093/nar/gks594.
GSM839376	GSE33951	ABI3:GR ABA induced 2	Monke, G., Seifert, M., Keilwagen, J., Mohr, M., Grosse, I., Hahnel, U., et al. (2012). Toward the identification and regulation of the Arabidopsis thaliana ABI3 regulon. Nucleic Acids Res 40(17), 8240-8254. doi: 10.1093/nar/gks594.
GSM839377	GSE33951	ABI3:GR DEX induced 1	Monke, G., Seifert, M., Keilwagen, J., Mohr, M., Grosse, I., Hahnel, U., et al. (2012). Toward the identification and regulation of the Arabidopsis thaliana ABI3 regulon. Nucleic Acids Res 40(17), 8240-8254. doi: 10.1093/nar/gks594.
GSM839378	GSE33951	ABI3:GR DEX induced 2	Monke, G., Seifert, M., Keilwagen, J., Mohr, M., Grosse, I., Hahnel, U., et al. (2012). Toward the identification and regulation of the Arabidopsis thaliana ABI3 regulon. Nucleic Acids Res 40(17), 8240-8254. doi: 10.1093/nar/gks594.
GSM839379	GSE33951	ABI3:GR ABA+DEX induced 1	Monke, G., Seifert, M., Keilwagen, J., Mohr, M., Grosse, I., Hahnel, U., et al. (2012). Toward the identification and regulation of the Arabidopsis thaliana ABI3 regulon. Nucleic Acids Res 40(17), 8240-8254. doi: 10.1093/nar/gks594.
GSM839380	GSE33951	ABI3:GR ABA+DEX induced 2	Monke, G., Seifert, M., Keilwagen, J., Mohr, M., Grosse, I., Hahnel, U., et al. (2012). Toward the identification and regulation of the Arabidopsis thaliana ABI3 regulon. Nucleic Acids Res 40(17), 8240-8254. doi: 10.1093/nar/gks594.
GSM994862	GSE40485	ga1-3 rga-t2 rgl2-1_stratified_rep1	Stamm, P., Ravindran, P., Mohanty, B., Tan, E.L., Yu, H., and Kumar, P.P. (2012). Insights into the molecular mechanism of RGL2-mediated inhibition of seed germination in Arabidopsis thaliana. BMC Plant Biol 12, 179. doi: 10.1186/1471-2229-12-179.
GSM994863	GSE40485	ga1-3 rga-t2 rgl2-1_stratified_rep2	Stamm, P., Ravindran, P., Mohanty, B., Tan, E.L., Yu, H., and Kumar, P.P. (2012). Insights into the molecular mechanism of RGL2-mediated inhibition of seed germination in Arabidopsis thaliana. BMC Plant Biol 12, 179. doi: 10.1186/1471-2229-12-179.
GSM994864	GSE40485	ga1-3 rga-t2_stratified_rep1	Stamm, P., Ravindran, P., Mohanty, B., Tan, E.L., Yu, H., and Kumar, P.P. (2012). Insights into the molecular mechanism of RGL2-mediated inhibition of seed germination in Arabidopsis thaliana. BMC Plant Biol 12, 179. doi: 10.1186/1471-2229-12-179.
GSM994865	GSE40485	ga1-3 rga-t2_stratified_rep2	Stamm, P., Ravindran, P., Mohanty, B., Tan, E.L., Yu, H., and Kumar, P.P. (2012). Insights into the molecular mechanism of RGL2-mediated inhibition of seed germination in Arabidopsis thaliana. BMC Plant Biol 12, 179. doi: 10.1186/1471-2229-12-179.
GSM1198971	GSE49399	gaiGR, 1h mock-treated, biological replicate 1	Claeys, H., De Bodt, S., and Inze, D. (2014). Gibberellins and DELLAs: central nodes in growth regulatory networks. Trends Plant Sci 19(4), 231-239. doi: 10.1016/j.tplants.2013.10.001.
GSM1198972	GSE49399	gaiGR, 1h mock-treated, biological replicate 2	Claeys, H., De Bodt, S., and Inze, D. (2014). Gibberellins and DELLAs: central nodes in growth regulatory networks. Trends Plant Sci 19(4), 231-239. doi: 10.1016/j.tplants.2013.10.001.
GSM1198973	GSE49399	gaiGR, 1h mock-treated, biological replicate 3	Claeys, H., De Bodt, S., and Inze, D. (2014). Gibberellins and DELLAs: central nodes in growth regulatory networks. Trends Plant Sci 19(4), 231-239. doi: 10.1016/j.tplants.2013.10.001.
GSM1198974	GSE49399	gaiGR, 1h DEX-treated, biological replicate 1	Claeys, H., De Bodt, S., and Inze, D. (2014). Gibberellins and DELLAs: central nodes in growth regulatory networks. Trends Plant Sci 19(4), 231-239. doi: 10.1016/j.tplants.2013.10.001.
GSM1198975	GSE49399	gaiGR, 1h DEX-treated, biological replicate 2	Claeys, H., De Bodt, S., and Inze, D. (2014). Gibberellins and DELLAs: central nodes in growth regulatory networks. Trends Plant Sci 19(4), 231-239. doi: 10.1016/j.tplants.2013.10.001.
GSM1198976	GSE49399	gaiGR, 1h DEX-treated, biological replicate 3	Claeys, H., De Bodt, S., and Inze, D. (2014). Gibberellins and DELLAs: central nodes in growth regulatory networks. Trends Plant Sci 19(4), 231-239. doi: 10.1016/j.tplants.2013.10.001.
GSM1198977	GSE49399	gaiGR, 4h mock-treated, biological replicate 1	Claeys, H., De Bodt, S., and Inze, D. (2014). Gibberellins and DELLAs: central nodes in growth regulatory networks. Trends Plant Sci 19(4), 231-239. doi: 10.1016/j.tplants.2013.10.001.
GSM1198978	GSE49399	gaiGR, 4h mock-treated, biological replicate 2	Claeys, H., De Bodt, S., and Inze, D. (2014). Gibberellins and DELLAs: central nodes in growth regulatory networks. Trends Plant Sci 19(4), 231-239. doi: 10.1016/j.tplants.2013.10.001.
GSM1198979	GSE49399	gaiGR, 4h mock-treated, biological replicate 3	Claeys, H., De Bodt, S., and Inze, D. (2014). Gibberellins and DELLAs: central nodes in growth regulatory networks. Trends Plant Sci 19(4), 231-239. doi: 10.1016/j.tplants.2013.10.001.
GSM1198980	GSE49399	gaiGR, 4h DEX-treated, biological replicate 1	Claeys, H., De Bodt, S., and Inze, D. (2014). Gibberellins and DELLAs: central nodes in growth regulatory networks. Trends Plant Sci 19(4), 231-239. doi: 10.1016/j.tplants.2013.10.001.
GSM1198981	GSE49399	gaiGR, 4h DEX-treated, biological replicate 2	Claeys, H., De Bodt, S., and Inze, D. (2014). Gibberellins and DELLAs: central nodes in growth regulatory networks. Trends Plant Sci 19(4), 231-239. doi: 10.1016/j.tplants.2013.10.001.
GSM1198982	GSE49399	gaiGR, 4h DEX-treated, biological replicate 3	Claeys, H., De Bodt, S., and Inze, D. (2014). Gibberellins and DELLAs: central nodes in growth regulatory networks. Trends Plant Sci 19(4), 231-239. doi: 10.1016/j.tplants.2013.10.001.
GSM1028227	GSE41963	Wild-type seedlings, control, rep1	Sharma, R., Priya, P., and Jain, M. (2013). Modified expression of an auxin-responsive rice CC-type glutaredoxin gene affects multiple abiotic stress responses. Planta 238(5), 871-884. doi: 10.1007/s00425-013-1940-y.
GSM1028228	GSE41963	Wild-type seedlings, control, rep2	Sharma, R., Priya, P., and Jain, M. (2013). Modified expression of an auxin-responsive rice CC-type glutaredoxin gene affects multiple abiotic stress responses. Planta 238(5), 871-884. doi: 10.1007/s00425-013-1940-y.
GSM1028235	GSE41963	GRX-overexpression seedlings, control, rep1	Sharma, R., Priya, P., and Jain, M. (2013). Modified expression of an auxin-responsive rice CC-type glutaredoxin gene affects multiple abiotic stress responses. Planta 238(5), 871-884. doi: 10.1007/s00425-013-1940-y.
GSM1028236	GSE41963	GRX-overexpression seedlings, control, rep2	Sharma, R., Priya, P., and Jain, M. (2013). Modified expression of an auxin-responsive rice CC-type glutaredoxin gene affects multiple abiotic stress responses. Planta 238(5), 871-884. doi: 10.1007/s00425-013-1940-y.
GSM1030559	GSE42007	control 0.5h rep1	Lewis, D.R., Olex, A.L., Lundy, S.R., Turkett, W.H., Fetrow, J.S., and Muday, G.K. (2013). A kinetic analysis of the auxin transcriptome reveals cell wall remodeling proteins that modulate lateral root development in Arabidopsis. Plant Cell 25(9), 3329-3346. doi: 10.1105/tpc.113.114868.
GSM1030560	GSE42007	control 1h rep1	Lewis, D.R., Olex, A.L., Lundy, S.R., Turkett, W.H., Fetrow, J.S., and Muday, G.K. (2013). A kinetic analysis of the auxin transcriptome reveals cell wall remodeling proteins that modulate lateral root development in Arabidopsis. Plant Cell 25(9), 3329-3346. doi: 10.1105/tpc.113.114868.
GSM1030561	GSE42007	control 2h rep1	Lewis, D.R., Olex, A.L., Lundy, S.R., Turkett, W.H., Fetrow, J.S., and Muday, G.K. (2013). A kinetic analysis of the auxin transcriptome reveals cell wall remodeling proteins that modulate lateral root development in Arabidopsis. Plant Cell 25(9), 3329-3346. doi: 10.1105/tpc.113.114868.
GSM1030562	GSE42007	control 4h rep1	Lewis, D.R., Olex, A.L., Lundy, S.R., Turkett, W.H., Fetrow, J.S., and Muday, G.K. (2013). A kinetic analysis of the auxin transcriptome reveals cell wall remodeling proteins that modulate lateral root development in Arabidopsis. Plant Cell 25(9), 3329-3346. doi: 10.1105/tpc.113.114868.
GSM1030563	GSE42007	control 8h rep1	Lewis, D.R., Olex, A.L., Lundy, S.R., Turkett, W.H., Fetrow, J.S., and Muday, G.K. (2013). A kinetic analysis of the auxin transcriptome reveals cell wall remodeling proteins that modulate lateral root development in Arabidopsis. Plant Cell 25(9), 3329-3346. doi: 10.1105/tpc.113.114868.
GSM1030564	GSE42007	control 12h rep1	Lewis, D.R., Olex, A.L., Lundy, S.R., Turkett, W.H., Fetrow, J.S., and Muday, G.K. (2013). A kinetic analysis of the auxin transcriptome reveals cell wall remodeling proteins that modulate lateral root development in Arabidopsis. Plant Cell 25(9), 3329-3346. doi: 10.1105/tpc.113.114868.
GSM1030565	GSE42007	control 24h rep1	Lewis, D.R., Olex, A.L., Lundy, S.R., Turkett, W.H., Fetrow, J.S., and Muday, G.K. (2013). A kinetic analysis of the auxin transcriptome reveals cell wall remodeling proteins that modulate lateral root development in Arabidopsis. Plant Cell 25(9), 3329-3346. doi: 10.1105/tpc.113.114868.
GSM1030567	GSE42007	IAA 0.5h rep1	Lewis, D.R., Olex, A.L., Lundy, S.R., Turkett, W.H., Fetrow, J.S., and Muday, G.K. (2013). A kinetic analysis of the auxin transcriptome reveals cell wall remodeling proteins that modulate lateral root development in Arabidopsis. Plant Cell 25(9), 3329-3346. doi: 10.1105/tpc.113.114868.
GSM1030568	GSE42007	IAA 1h rep1	Lewis, D.R., Olex, A.L., Lundy, S.R., Turkett, W.H., Fetrow, J.S., and Muday, G.K. (2013). A kinetic analysis of the auxin transcriptome reveals cell wall remodeling proteins that modulate lateral root development in Arabidopsis. Plant Cell 25(9), 3329-3346. doi: 10.1105/tpc.113.114868.
GSM1030569	GSE42007	IAA 2h rep1	Lewis, D.R., Olex, A.L., Lundy, S.R., Turkett, W.H., Fetrow, J.S., and Muday, G.K. (2013). A kinetic analysis of the auxin transcriptome reveals cell wall remodeling proteins that modulate lateral root development in Arabidopsis. Plant Cell 25(9), 3329-3346. doi: 10.1105/tpc.113.114868.
GSM1030570	GSE42007	IAA 4h rep1	Lewis, D.R., Olex, A.L., Lundy, S.R., Turkett, W.H., Fetrow, J.S., and Muday, G.K. (2013). A kinetic analysis of the auxin transcriptome reveals cell wall remodeling proteins that modulate lateral root development in Arabidopsis. Plant Cell 25(9), 3329-3346. doi: 10.1105/tpc.113.114868.
GSM1030571	GSE42007	IAA 8h rep1	Lewis, D.R., Olex, A.L., Lundy, S.R., Turkett, W.H., Fetrow, J.S., and Muday, G.K. (2013). A kinetic analysis of the auxin transcriptome reveals cell wall remodeling proteins that modulate lateral root development in Arabidopsis. Plant Cell 25(9), 3329-3346. doi: 10.1105/tpc.113.114868.
GSM1030572	GSE42007	IAA 12h rep1	Lewis, D.R., Olex, A.L., Lundy, S.R., Turkett, W.H., Fetrow, J.S., and Muday, G.K. (2013). A kinetic analysis of the auxin transcriptome reveals cell wall remodeling proteins that modulate lateral root development in Arabidopsis. Plant Cell 25(9), 3329-3346. doi: 10.1105/tpc.113.114868.
GSM1030573	GSE42007	IAA 24h rep1	Lewis, D.R., Olex, A.L., Lundy, S.R., Turkett, W.H., Fetrow, J.S., and Muday, G.K. (2013). A kinetic analysis of the auxin transcriptome reveals cell wall remodeling proteins that modulate lateral root development in Arabidopsis. Plant Cell 25(9), 3329-3346. doi: 10.1105/tpc.113.114868.
GSM1030575	GSE42007	control 0.5h rep2	Lewis, D.R., Olex, A.L., Lundy, S.R., Turkett, W.H., Fetrow, J.S., and Muday, G.K. (2013). A kinetic analysis of the auxin transcriptome reveals cell wall remodeling proteins that modulate lateral root development in Arabidopsis. Plant Cell 25(9), 3329-3346. doi: 10.1105/tpc.113.114868.
GSM1030576	GSE42007	control 1h rep2	Lewis, D.R., Olex, A.L., Lundy, S.R., Turkett, W.H., Fetrow, J.S., and Muday, G.K. (2013). A kinetic analysis of the auxin transcriptome reveals cell wall remodeling proteins that modulate lateral root development in Arabidopsis. Plant Cell 25(9), 3329-3346. doi: 10.1105/tpc.113.114868.
GSM1030577	GSE42007	control 2h rep2	Lewis, D.R., Olex, A.L., Lundy, S.R., Turkett, W.H., Fetrow, J.S., and Muday, G.K. (2013). A kinetic analysis of the auxin transcriptome reveals cell wall remodeling proteins that modulate lateral root development in Arabidopsis. Plant Cell 25(9), 3329-3346. doi: 10.1105/tpc.113.114868.
GSM1030578	GSE42007	control 4h rep2	Lewis, D.R., Olex, A.L., Lundy, S.R., Turkett, W.H., Fetrow, J.S., and Muday, G.K. (2013). A kinetic analysis of the auxin transcriptome reveals cell wall remodeling proteins that modulate lateral root development in Arabidopsis. Plant Cell 25(9), 3329-3346. doi: 10.1105/tpc.113.114868.
GSM1030579	GSE42007	control 8h rep2	Lewis, D.R., Olex, A.L., Lundy, S.R., Turkett, W.H., Fetrow, J.S., and Muday, G.K. (2013). A kinetic analysis of the auxin transcriptome reveals cell wall remodeling proteins that modulate lateral root development in Arabidopsis. Plant Cell 25(9), 3329-3346. doi: 10.1105/tpc.113.114868.
GSM1030580	GSE42007	control 12h rep2	Lewis, D.R., Olex, A.L., Lundy, S.R., Turkett, W.H., Fetrow, J.S., and Muday, G.K. (2013). A kinetic analysis of the auxin transcriptome reveals cell wall remodeling proteins that modulate lateral root development in Arabidopsis. Plant Cell 25(9), 3329-3346. doi: 10.1105/tpc.113.114868.
GSM1030581	GSE42007	control 24h rep2	Lewis, D.R., Olex, A.L., Lundy, S.R., Turkett, W.H., Fetrow, J.S., and Muday, G.K. (2013). A kinetic analysis of the auxin transcriptome reveals cell wall remodeling proteins that modulate lateral root development in Arabidopsis. Plant Cell 25(9), 3329-3346. doi: 10.1105/tpc.113.114868.
GSM1030583	GSE42007	IAA 0.5h rep2	Lewis, D.R., Olex, A.L., Lundy, S.R., Turkett, W.H., Fetrow, J.S., and Muday, G.K. (2013). A kinetic analysis of the auxin transcriptome reveals cell wall remodeling proteins that modulate lateral root development in Arabidopsis. Plant Cell 25(9), 3329-3346. doi: 10.1105/tpc.113.114868.
GSM1030584	GSE42007	IAA 1h rep2	Lewis, D.R., Olex, A.L., Lundy, S.R., Turkett, W.H., Fetrow, J.S., and Muday, G.K. (2013). A kinetic analysis of the auxin transcriptome reveals cell wall remodeling proteins that modulate lateral root development in Arabidopsis. Plant Cell 25(9), 3329-3346. doi: 10.1105/tpc.113.114868.
GSM1030585	GSE42007	IAA 2h rep2	Lewis, D.R., Olex, A.L., Lundy, S.R., Turkett, W.H., Fetrow, J.S., and Muday, G.K. (2013). A kinetic analysis of the auxin transcriptome reveals cell wall remodeling proteins that modulate lateral root development in Arabidopsis. Plant Cell 25(9), 3329-3346. doi: 10.1105/tpc.113.114868.
GSM1030586	GSE42007	IAA 4h rep2	Lewis, D.R., Olex, A.L., Lundy, S.R., Turkett, W.H., Fetrow, J.S., and Muday, G.K. (2013). A kinetic analysis of the auxin transcriptome reveals cell wall remodeling proteins that modulate lateral root development in Arabidopsis. Plant Cell 25(9), 3329-3346. doi: 10.1105/tpc.113.114868.
GSM1030587	GSE42007	IAA 8h rep2	Lewis, D.R., Olex, A.L., Lundy, S.R., Turkett, W.H., Fetrow, J.S., and Muday, G.K. (2013). A kinetic analysis of the auxin transcriptome reveals cell wall remodeling proteins that modulate lateral root development in Arabidopsis. Plant Cell 25(9), 3329-3346. doi: 10.1105/tpc.113.114868.
GSM1030588	GSE42007	IAA 12h rep2	Lewis, D.R., Olex, A.L., Lundy, S.R., Turkett, W.H., Fetrow, J.S., and Muday, G.K. (2013). A kinetic analysis of the auxin transcriptome reveals cell wall remodeling proteins that modulate lateral root development in Arabidopsis. Plant Cell 25(9), 3329-3346. doi: 10.1105/tpc.113.114868.
GSM1030589	GSE42007	IAA 24h rep2	Lewis, D.R., Olex, A.L., Lundy, S.R., Turkett, W.H., Fetrow, J.S., and Muday, G.K. (2013). A kinetic analysis of the auxin transcriptome reveals cell wall remodeling proteins that modulate lateral root development in Arabidopsis. Plant Cell 25(9), 3329-3346. doi: 10.1105/tpc.113.114868.
GSM1030591	GSE42007	control 0.5h rep3	Lewis, D.R., Olex, A.L., Lundy, S.R., Turkett, W.H., Fetrow, J.S., and Muday, G.K. (2013). A kinetic analysis of the auxin transcriptome reveals cell wall remodeling proteins that modulate lateral root development in Arabidopsis. Plant Cell 25(9), 3329-3346. doi: 10.1105/tpc.113.114868.
GSM1030592	GSE42007	control 1h rep3	Lewis, D.R., Olex, A.L., Lundy, S.R., Turkett, W.H., Fetrow, J.S., and Muday, G.K. (2013). A kinetic analysis of the auxin transcriptome reveals cell wall remodeling proteins that modulate lateral root development in Arabidopsis. Plant Cell 25(9), 3329-3346. doi: 10.1105/tpc.113.114868.
GSM1030593	GSE42007	control 2h rep3	Lewis, D.R., Olex, A.L., Lundy, S.R., Turkett, W.H., Fetrow, J.S., and Muday, G.K. (2013). A kinetic analysis of the auxin transcriptome reveals cell wall remodeling proteins that modulate lateral root development in Arabidopsis. Plant Cell 25(9), 3329-3346. doi: 10.1105/tpc.113.114868.
GSM1030594	GSE42007	control 4h rep3	Lewis, D.R., Olex, A.L., Lundy, S.R., Turkett, W.H., Fetrow, J.S., and Muday, G.K. (2013). A kinetic analysis of the auxin transcriptome reveals cell wall remodeling proteins that modulate lateral root development in Arabidopsis. Plant Cell 25(9), 3329-3346. doi: 10.1105/tpc.113.114868.
GSM1030595	GSE42007	control 8h rep3	Lewis, D.R., Olex, A.L., Lundy, S.R., Turkett, W.H., Fetrow, J.S., and Muday, G.K. (2013). A kinetic analysis of the auxin transcriptome reveals cell wall remodeling proteins that modulate lateral root development in Arabidopsis. Plant Cell 25(9), 3329-3346. doi: 10.1105/tpc.113.114868.
GSM1030596	GSE42007	control 12h rep3	Lewis, D.R., Olex, A.L., Lundy, S.R., Turkett, W.H., Fetrow, J.S., and Muday, G.K. (2013). A kinetic analysis of the auxin transcriptome reveals cell wall remodeling proteins that modulate lateral root development in Arabidopsis. Plant Cell 25(9), 3329-3346. doi: 10.1105/tpc.113.114868.
GSM1030597	GSE42007	control 24h rep3	Lewis, D.R., Olex, A.L., Lundy, S.R., Turkett, W.H., Fetrow, J.S., and Muday, G.K. (2013). A kinetic analysis of the auxin transcriptome reveals cell wall remodeling proteins that modulate lateral root development in Arabidopsis. Plant Cell 25(9), 3329-3346. doi: 10.1105/tpc.113.114868.
GSM1030599	GSE42007	IAA 0.5h rep3	Lewis, D.R., Olex, A.L., Lundy, S.R., Turkett, W.H., Fetrow, J.S., and Muday, G.K. (2013). A kinetic analysis of the auxin transcriptome reveals cell wall remodeling proteins that modulate lateral root development in Arabidopsis. Plant Cell 25(9), 3329-3346. doi: 10.1105/tpc.113.114868.
GSM1030600	GSE42007	IAA 1h rep3	Lewis, D.R., Olex, A.L., Lundy, S.R., Turkett, W.H., Fetrow, J.S., and Muday, G.K. (2013). A kinetic analysis of the auxin transcriptome reveals cell wall remodeling proteins that modulate lateral root development in Arabidopsis. Plant Cell 25(9), 3329-3346. doi: 10.1105/tpc.113.114868.
GSM1030601	GSE42007	IAA 2h rep3	Lewis, D.R., Olex, A.L., Lundy, S.R., Turkett, W.H., Fetrow, J.S., and Muday, G.K. (2013). A kinetic analysis of the auxin transcriptome reveals cell wall remodeling proteins that modulate lateral root development in Arabidopsis. Plant Cell 25(9), 3329-3346. doi: 10.1105/tpc.113.114868.
GSM1030602	GSE42007	IAA 4h rep3	Lewis, D.R., Olex, A.L., Lundy, S.R., Turkett, W.H., Fetrow, J.S., and Muday, G.K. (2013). A kinetic analysis of the auxin transcriptome reveals cell wall remodeling proteins that modulate lateral root development in Arabidopsis. Plant Cell 25(9), 3329-3346. doi: 10.1105/tpc.113.114868.
GSM1030603	GSE42007	IAA 8h rep3	Lewis, D.R., Olex, A.L., Lundy, S.R., Turkett, W.H., Fetrow, J.S., and Muday, G.K. (2013). A kinetic analysis of the auxin transcriptome reveals cell wall remodeling proteins that modulate lateral root development in Arabidopsis. Plant Cell 25(9), 3329-3346. doi: 10.1105/tpc.113.114868.
GSM1030604	GSE42007	IAA 12h rep3	Lewis, D.R., Olex, A.L., Lundy, S.R., Turkett, W.H., Fetrow, J.S., and Muday, G.K. (2013). A kinetic analysis of the auxin transcriptome reveals cell wall remodeling proteins that modulate lateral root development in Arabidopsis. Plant Cell 25(9), 3329-3346. doi: 10.1105/tpc.113.114868.
GSM1030605	GSE42007	IAA 24h rep3	Lewis, D.R., Olex, A.L., Lundy, S.R., Turkett, W.H., Fetrow, J.S., and Muday, G.K. (2013). A kinetic analysis of the auxin transcriptome reveals cell wall remodeling proteins that modulate lateral root development in Arabidopsis. Plant Cell 25(9), 3329-3346. doi: 10.1105/tpc.113.114868.
GSM1053024	GSE42896	Roots at T1 naxillin, rep1	De Rybel, B., Audenaert, D., Xuan, W., Overvoorde, P., Strader, L.C., Kepinski, S., et al. (2012). A role for the root cap in root branching revealed by the non-auxin probe naxillin. Nat Chem Biol 8(9), 798-805. doi: 10.1038/nchembio.1044.
GSM1053025	GSE42896	Roots at T1 naxillin, rep2	De Rybel, B., Audenaert, D., Xuan, W., Overvoorde, P., Strader, L.C., Kepinski, S., et al. (2012). A role for the root cap in root branching revealed by the non-auxin probe naxillin. Nat Chem Biol 8(9), 798-805. doi: 10.1038/nchembio.1044.
GSM1053026	GSE42896	Roots at T1 naxillin, rep3	De Rybel, B., Audenaert, D., Xuan, W., Overvoorde, P., Strader, L.C., Kepinski, S., et al. (2012). A role for the root cap in root branching revealed by the non-auxin probe naxillin. Nat Chem Biol 8(9), 798-805. doi: 10.1038/nchembio.1044.
GSM1053027	GSE42896	Roots at T2 naxillin, rep1	De Rybel, B., Audenaert, D., Xuan, W., Overvoorde, P., Strader, L.C., Kepinski, S., et al. (2012). A role for the root cap in root branching revealed by the non-auxin probe naxillin. Nat Chem Biol 8(9), 798-805. doi: 10.1038/nchembio.1044.
GSM1053028	GSE42896	Roots at T2 naxillin, rep2	De Rybel, B., Audenaert, D., Xuan, W., Overvoorde, P., Strader, L.C., Kepinski, S., et al. (2012). A role for the root cap in root branching revealed by the non-auxin probe naxillin. Nat Chem Biol 8(9), 798-805. doi: 10.1038/nchembio.1044.
GSM1053029	GSE42896	Roots at T2 naxillin, rep3	De Rybel, B., Audenaert, D., Xuan, W., Overvoorde, P., Strader, L.C., Kepinski, S., et al. (2012). A role for the root cap in root branching revealed by the non-auxin probe naxillin. Nat Chem Biol 8(9), 798-805. doi: 10.1038/nchembio.1044.
GSM1053030	GSE42896	Roots at T1' NAA, rep1	De Rybel, B., Audenaert, D., Xuan, W., Overvoorde, P., Strader, L.C., Kepinski, S., et al. (2012). A role for the root cap in root branching revealed by the non-auxin probe naxillin. Nat Chem Biol 8(9), 798-805. doi: 10.1038/nchembio.1044.
GSM1053031	GSE42896	Roots at T1' NAA, rep2	De Rybel, B., Audenaert, D., Xuan, W., Overvoorde, P., Strader, L.C., Kepinski, S., et al. (2012). A role for the root cap in root branching revealed by the non-auxin probe naxillin. Nat Chem Biol 8(9), 798-805. doi: 10.1038/nchembio.1044.
GSM1053032	GSE42896	Roots at T1' NAA, rep3	De Rybel, B., Audenaert, D., Xuan, W., Overvoorde, P., Strader, L.C., Kepinski, S., et al. (2012). A role for the root cap in root branching revealed by the non-auxin probe naxillin. Nat Chem Biol 8(9), 798-805. doi: 10.1038/nchembio.1044.
GSM1053033	GSE42896	Roots at T2' NAA, rep1	De Rybel, B., Audenaert, D., Xuan, W., Overvoorde, P., Strader, L.C., Kepinski, S., et al. (2012). A role for the root cap in root branching revealed by the non-auxin probe naxillin. Nat Chem Biol 8(9), 798-805. doi: 10.1038/nchembio.1044.
GSM1053034	GSE42896	Roots at T2' NAA, rep2	De Rybel, B., Audenaert, D., Xuan, W., Overvoorde, P., Strader, L.C., Kepinski, S., et al. (2012). A role for the root cap in root branching revealed by the non-auxin probe naxillin. Nat Chem Biol 8(9), 798-805. doi: 10.1038/nchembio.1044.
GSM1053035	GSE42896	Roots at T2' NAA, rep3	De Rybel, B., Audenaert, D., Xuan, W., Overvoorde, P., Strader, L.C., Kepinski, S., et al. (2012). A role for the root cap in root branching revealed by the non-auxin probe naxillin. Nat Chem Biol 8(9), 798-805. doi: 10.1038/nchembio.1044.
GSM1053036	GSE42896	Roots at T0 (NPA), rep1	De Rybel, B., Audenaert, D., Xuan, W., Overvoorde, P., Strader, L.C., Kepinski, S., et al. (2012). A role for the root cap in root branching revealed by the non-auxin probe naxillin. Nat Chem Biol 8(9), 798-805. doi: 10.1038/nchembio.1044.
GSM1053037	GSE42896	Roots at T0 (NPA), rep2	De Rybel, B., Audenaert, D., Xuan, W., Overvoorde, P., Strader, L.C., Kepinski, S., et al. (2012). A role for the root cap in root branching revealed by the non-auxin probe naxillin. Nat Chem Biol 8(9), 798-805. doi: 10.1038/nchembio.1044.
GSM1053038	GSE42896	Roots at T0 (NPA), rep3	De Rybel, B., Audenaert, D., Xuan, W., Overvoorde, P., Strader, L.C., Kepinski, S., et al. (2012). A role for the root cap in root branching revealed by the non-auxin probe naxillin. Nat Chem Biol 8(9), 798-805. doi: 10.1038/nchembio.1044.
GSM106825	GSE4733	opr3_0 hr_Rep1	Mandaokar, A., Thines, B., Shin, B., Lange, B.M., Choi, G., Koo, Y.J., et al. (2006). Transcriptional regulators of stamen development in Arabidopsis identified by transcriptional profiling. Plant J 46(6), 984-1008. doi: 10.1111/j.1365-313X.2006.02756.x.
GSM106827	GSE4733	opr3_0 hr_Rep2	Mandaokar, A., Thines, B., Shin, B., Lange, B.M., Choi, G., Koo, Y.J., et al. (2006). Transcriptional regulators of stamen development in Arabidopsis identified by transcriptional profiling. Plant J 46(6), 984-1008. doi: 10.1111/j.1365-313X.2006.02756.x.
GSM106828	GSE4733	opr3_0 hr_Rep3	Mandaokar, A., Thines, B., Shin, B., Lange, B.M., Choi, G., Koo, Y.J., et al. (2006). Transcriptional regulators of stamen development in Arabidopsis identified by transcriptional profiling. Plant J 46(6), 984-1008. doi: 10.1111/j.1365-313X.2006.02756.x.
GSM106909	GSE4733	opr3-JA_2 hrs_Rep1	Mandaokar, A., Thines, B., Shin, B., Lange, B.M., Choi, G., Koo, Y.J., et al. (2006). Transcriptional regulators of stamen development in Arabidopsis identified by transcriptional profiling. Plant J 46(6), 984-1008. doi: 10.1111/j.1365-313X.2006.02756.x.
GSM106910	GSE4733	opr3_JA_2 hrs_rep2	Mandaokar, A., Thines, B., Shin, B., Lange, B.M., Choi, G., Koo, Y.J., et al. (2006). Transcriptional regulators of stamen development in Arabidopsis identified by transcriptional profiling. Plant J 46(6), 984-1008. doi: 10.1111/j.1365-313X.2006.02756.x.
GSM106911	GSE4733	opr2_JA_2 hrs_Rep3	Mandaokar, A., Thines, B., Shin, B., Lange, B.M., Choi, G., Koo, Y.J., et al. (2006). Transcriptional regulators of stamen development in Arabidopsis identified by transcriptional profiling. Plant J 46(6), 984-1008. doi: 10.1111/j.1365-313X.2006.02756.x.
GSM106912	GSE4733	opr3_JA 8hrs_Rep1	Mandaokar, A., Thines, B., Shin, B., Lange, B.M., Choi, G., Koo, Y.J., et al. (2006). Transcriptional regulators of stamen development in Arabidopsis identified by transcriptional profiling. Plant J 46(6), 984-1008. doi: 10.1111/j.1365-313X.2006.02756.x.
GSM106913	GSE4733	opr3_JA_8 hrs_Rep2	Mandaokar, A., Thines, B., Shin, B., Lange, B.M., Choi, G., Koo, Y.J., et al. (2006). Transcriptional regulators of stamen development in Arabidopsis identified by transcriptional profiling. Plant J 46(6), 984-1008. doi: 10.1111/j.1365-313X.2006.02756.x.
GSM106914	GSE4733	opr3_JA_8 hrs_Rep3	Mandaokar, A., Thines, B., Shin, B., Lange, B.M., Choi, G., Koo, Y.J., et al. (2006). Transcriptional regulators of stamen development in Arabidopsis identified by transcriptional profiling. Plant J 46(6), 984-1008. doi: 10.1111/j.1365-313X.2006.02756.x.
GSM106915	GSE4733	opr3_JA_22 hrs_Rep1	Mandaokar, A., Thines, B., Shin, B., Lange, B.M., Choi, G., Koo, Y.J., et al. (2006). Transcriptional regulators of stamen development in Arabidopsis identified by transcriptional profiling. Plant J 46(6), 984-1008. doi: 10.1111/j.1365-313X.2006.02756.x.
GSM106916	GSE4733	opr3_JA_22 hrs_Rep2	Mandaokar, A., Thines, B., Shin, B., Lange, B.M., Choi, G., Koo, Y.J., et al. (2006). Transcriptional regulators of stamen development in Arabidopsis identified by transcriptional profiling. Plant J 46(6), 984-1008. doi: 10.1111/j.1365-313X.2006.02756.x.
GSM106917	GSE4733	opr3_JA_22 hrs_Rep3	Mandaokar, A., Thines, B., Shin, B., Lange, B.M., Choi, G., Koo, Y.J., et al. (2006). Transcriptional regulators of stamen development in Arabidopsis identified by transcriptional profiling. Plant J 46(6), 984-1008. doi: 10.1111/j.1365-313X.2006.02756.x.
GSM106919	GSE4733	opr3_OPDA_0.5 hr_Rep1	Mandaokar, A., Thines, B., Shin, B., Lange, B.M., Choi, G., Koo, Y.J., et al. (2006). Transcriptional regulators of stamen development in Arabidopsis identified by transcriptional profiling. Plant J 46(6), 984-1008. doi: 10.1111/j.1365-313X.2006.02756.x.
GSM106920	GSE4733	opr3_OPDA_0.5 hr_Rep2	Mandaokar, A., Thines, B., Shin, B., Lange, B.M., Choi, G., Koo, Y.J., et al. (2006). Transcriptional regulators of stamen development in Arabidopsis identified by transcriptional profiling. Plant J 46(6), 984-1008. doi: 10.1111/j.1365-313X.2006.02756.x.
GSM106921	GSE4733	opr3_OPDA_0.5 hr_Rep3	Mandaokar, A., Thines, B., Shin, B., Lange, B.M., Choi, G., Koo, Y.J., et al. (2006). Transcriptional regulators of stamen development in Arabidopsis identified by transcriptional profiling. Plant J 46(6), 984-1008. doi: 10.1111/j.1365-313X.2006.02756.x.
GSM106922	GSE4733	opr3_OPDA_2 hrs_Rep1	Mandaokar, A., Thines, B., Shin, B., Lange, B.M., Choi, G., Koo, Y.J., et al. (2006). Transcriptional regulators of stamen development in Arabidopsis identified by transcriptional profiling. Plant J 46(6), 984-1008. doi: 10.1111/j.1365-313X.2006.02756.x.
GSM106923	GSE4733	opr3_OPDA_2 hrs_Rep2	Mandaokar, A., Thines, B., Shin, B., Lange, B.M., Choi, G., Koo, Y.J., et al. (2006). Transcriptional regulators of stamen development in Arabidopsis identified by transcriptional profiling. Plant J 46(6), 984-1008. doi: 10.1111/j.1365-313X.2006.02756.x.
GSM106924	GSE4733	opr3_OPDA_2 hrs_Rep3	Mandaokar, A., Thines, B., Shin, B., Lange, B.M., Choi, G., Koo, Y.J., et al. (2006). Transcriptional regulators of stamen development in Arabidopsis identified by transcriptional profiling. Plant J 46(6), 984-1008. doi: 10.1111/j.1365-313X.2006.02756.x.
GSM106934	GSE4733	opr3_OPDA_8 hrs_Rep1	Mandaokar, A., Thines, B., Shin, B., Lange, B.M., Choi, G., Koo, Y.J., et al. (2006). Transcriptional regulators of stamen development in Arabidopsis identified by transcriptional profiling. Plant J 46(6), 984-1008. doi: 10.1111/j.1365-313X.2006.02756.x.
GSM106966	GSE4733	opr3_OPDA_8 hrs_Rep3	Mandaokar, A., Thines, B., Shin, B., Lange, B.M., Choi, G., Koo, Y.J., et al. (2006). Transcriptional regulators of stamen development in Arabidopsis identified by transcriptional profiling. Plant J 46(6), 984-1008. doi: 10.1111/j.1365-313X.2006.02756.x.
GSM106967	GSE4733	opr3_OPDA_22 hrs_Rep1	Mandaokar, A., Thines, B., Shin, B., Lange, B.M., Choi, G., Koo, Y.J., et al. (2006). Transcriptional regulators of stamen development in Arabidopsis identified by transcriptional profiling. Plant J 46(6), 984-1008. doi: 10.1111/j.1365-313X.2006.02756.x.
GSM106969	GSE4733	opr3_OPDA_22 hrs_Rep2	Mandaokar, A., Thines, B., Shin, B., Lange, B.M., Choi, G., Koo, Y.J., et al. (2006). Transcriptional regulators of stamen development in Arabidopsis identified by transcriptional profiling. Plant J 46(6), 984-1008. doi: 10.1111/j.1365-313X.2006.02756.x.
GSM106970	GSE4733	opr3_OPDA_22 hrs_Rep3	Mandaokar, A., Thines, B., Shin, B., Lange, B.M., Choi, G., Koo, Y.J., et al. (2006). Transcriptional regulators of stamen development in Arabidopsis identified by transcriptional profiling. Plant J 46(6), 984-1008. doi: 10.1111/j.1365-313X.2006.02756.x.
GSM1130596	GSE46456	Wild type, biological rep1	Kim, B., Jeong, Y.J., Corvalan, C., Fujioka, S., Cho, S., Park, T., et al. (2014). Darkness and gulliver2/phyB mutation decrease the abundance of phosphorylated BZR1 to activate brassinosteroid signaling in Arabidopsis. Plant J 77(5), 737-747. doi: 10.1111/tpj.12423.
GSM1130597	GSE46456	Wild type, biological rep2	Kim, B., Jeong, Y.J., Corvalan, C., Fujioka, S., Cho, S., Park, T., et al. (2014). Darkness and gulliver2/phyB mutation decrease the abundance of phosphorylated BZR1 to activate brassinosteroid signaling in Arabidopsis. Plant J 77(5), 737-747. doi: 10.1111/tpj.12423.
GSM1130598	GSE46456	Wild type, biological rep3	Kim, B., Jeong, Y.J., Corvalan, C., Fujioka, S., Cho, S., Park, T., et al. (2014). Darkness and gulliver2/phyB mutation decrease the abundance of phosphorylated BZR1 to activate brassinosteroid signaling in Arabidopsis. Plant J 77(5), 737-747. doi: 10.1111/tpj.12423.
GSM1130599	GSE46456	bri1-5 mutant, biological rep1	Kim, B., Jeong, Y.J., Corvalan, C., Fujioka, S., Cho, S., Park, T., et al. (2014). Darkness and gulliver2/phyB mutation decrease the abundance of phosphorylated BZR1 to activate brassinosteroid signaling in Arabidopsis. Plant J 77(5), 737-747. doi: 10.1111/tpj.12423.
GSM1130600	GSE46456	bri1-5 mutant, biological rep2	Kim, B., Jeong, Y.J., Corvalan, C., Fujioka, S., Cho, S., Park, T., et al. (2014). Darkness and gulliver2/phyB mutation decrease the abundance of phosphorylated BZR1 to activate brassinosteroid signaling in Arabidopsis. Plant J 77(5), 737-747. doi: 10.1111/tpj.12423.
GSM1130601	GSE46456	bri1-5 mutant, biological rep3	Kim, B., Jeong, Y.J., Corvalan, C., Fujioka, S., Cho, S., Park, T., et al. (2014). Darkness and gulliver2/phyB mutation decrease the abundance of phosphorylated BZR1 to activate brassinosteroid signaling in Arabidopsis. Plant J 77(5), 737-747. doi: 10.1111/tpj.12423.
GSM1130602	GSE46456	gul2-1 mutant, biological rep1	Kim, B., Jeong, Y.J., Corvalan, C., Fujioka, S., Cho, S., Park, T., et al. (2014). Darkness and gulliver2/phyB mutation decrease the abundance of phosphorylated BZR1 to activate brassinosteroid signaling in Arabidopsis. Plant J 77(5), 737-747. doi: 10.1111/tpj.12423.
GSM1130603	GSE46456	gul2-1 mutant, biological rep2	Kim, B., Jeong, Y.J., Corvalan, C., Fujioka, S., Cho, S., Park, T., et al. (2014). Darkness and gulliver2/phyB mutation decrease the abundance of phosphorylated BZR1 to activate brassinosteroid signaling in Arabidopsis. Plant J 77(5), 737-747. doi: 10.1111/tpj.12423.
GSM1130604	GSE46456	gul2-1 mutant, biological rep3	Kim, B., Jeong, Y.J., Corvalan, C., Fujioka, S., Cho, S., Park, T., et al. (2014). Darkness and gulliver2/phyB mutation decrease the abundance of phosphorylated BZR1 to activate brassinosteroid signaling in Arabidopsis. Plant J 77(5), 737-747. doi: 10.1111/tpj.12423.
GSM1130605	GSE46456	gul2-1 bri1-5 mutant, biological rep1	Kim, B., Jeong, Y.J., Corvalan, C., Fujioka, S., Cho, S., Park, T., et al. (2014). Darkness and gulliver2/phyB mutation decrease the abundance of phosphorylated BZR1 to activate brassinosteroid signaling in Arabidopsis. Plant J 77(5), 737-747. doi: 10.1111/tpj.12423.
GSM1130606	GSE46456	gul2-1 bri1-5 mutant, biological rep2	Kim, B., Jeong, Y.J., Corvalan, C., Fujioka, S., Cho, S., Park, T., et al. (2014). Darkness and gulliver2/phyB mutation decrease the abundance of phosphorylated BZR1 to activate brassinosteroid signaling in Arabidopsis. Plant J 77(5), 737-747. doi: 10.1111/tpj.12423.
GSM1130607	GSE46456	gul2-1 bri1-5 mutant, biological rep3	Kim, B., Jeong, Y.J., Corvalan, C., Fujioka, S., Cho, S., Park, T., et al. (2014). Darkness and gulliver2/phyB mutation decrease the abundance of phosphorylated BZR1 to activate brassinosteroid signaling in Arabidopsis. Plant J 77(5), 737-747. doi: 10.1111/tpj.12423.
GSM1249675	GSE51626	Col-0 water, biological replicate 1	Singh, M., Bag, S.K., Bhardwaj, A., Ranjan, A., Mantri, S., Nigam, D., et al. (2015). Global nucleosome positioning regulates salicylic acid mediated transcription in Arabidopsis thaliana. BMC Plant Biol 15, 13. doi: 10.1186/s12870-014-0404-2.
GSM1249676	GSE51626	Col-0 water, biological replicate 2	Singh, M., Bag, S.K., Bhardwaj, A., Ranjan, A., Mantri, S., Nigam, D., et al. (2015). Global nucleosome positioning regulates salicylic acid mediated transcription in Arabidopsis thaliana. BMC Plant Biol 15, 13. doi: 10.1186/s12870-014-0404-2.
GSM1249677	GSE51626	Col-0 SA, biological replicate 1	Singh, M., Bag, S.K., Bhardwaj, A., Ranjan, A., Mantri, S., Nigam, D., et al. (2015). Global nucleosome positioning regulates salicylic acid mediated transcription in Arabidopsis thaliana. BMC Plant Biol 15, 13. doi: 10.1186/s12870-014-0404-2.
GSM1249678	GSE51626	Col-0 SA, biological replicate 2	Singh, M., Bag, S.K., Bhardwaj, A., Ranjan, A., Mantri, S., Nigam, D., et al. (2015). Global nucleosome positioning regulates salicylic acid mediated transcription in Arabidopsis thaliana. BMC Plant Biol 15, 13. doi: 10.1186/s12870-014-0404-2.
GSM1249679	GSE51626	npr1-1 water, biological replicate 1	Singh, M., Bag, S.K., Bhardwaj, A., Ranjan, A., Mantri, S., Nigam, D., et al. (2015). Global nucleosome positioning regulates salicylic acid mediated transcription in Arabidopsis thaliana. BMC Plant Biol 15, 13. doi: 10.1186/s12870-014-0404-2.
GSM1249680	GSE51626	npr1-1 water, biological replicate 2	Singh, M., Bag, S.K., Bhardwaj, A., Ranjan, A., Mantri, S., Nigam, D., et al. (2015). Global nucleosome positioning regulates salicylic acid mediated transcription in Arabidopsis thaliana. BMC Plant Biol 15, 13. doi: 10.1186/s12870-014-0404-2.
GSM1249681	GSE51626	npr1-1 SA, biological replicate 1	Singh, M., Bag, S.K., Bhardwaj, A., Ranjan, A., Mantri, S., Nigam, D., et al. (2015). Global nucleosome positioning regulates salicylic acid mediated transcription in Arabidopsis thaliana. BMC Plant Biol 15, 13. doi: 10.1186/s12870-014-0404-2.
GSM1249682	GSE51626	npr1-1 SA, biological replicate 2	Singh, M., Bag, S.K., Bhardwaj, A., Ranjan, A., Mantri, S., Nigam, D., et al. (2015). Global nucleosome positioning regulates salicylic acid mediated transcription in Arabidopsis thaliana. BMC Plant Biol 15, 13. doi: 10.1186/s12870-014-0404-2.
GSM1325417	GSE54870	arr-BA-sample 1	Argyros, R.D., Mathews, D.E., Chiang, Y.H., Palmer, C.M., Thibault, D.M., Etheridge, N., et al. (2008). Type B response regulators of Arabidopsis play key roles in cytokinin signaling and plant development. Plant Cell 20(8), 2102-2116. doi: 10.1105/tpc.108.059584.
GSM1325418	GSE54870	Wt-dmso-sample 1	Argyros, R.D., Mathews, D.E., Chiang, Y.H., Palmer, C.M., Thibault, D.M., Etheridge, N., et al. (2008). Type B response regulators of Arabidopsis play key roles in cytokinin signaling and plant development. Plant Cell 20(8), 2102-2116. doi: 10.1105/tpc.108.059584.
GSM1325419	GSE54870	Wt-BA-sample 1	Argyros, R.D., Mathews, D.E., Chiang, Y.H., Palmer, C.M., Thibault, D.M., Etheridge, N., et al. (2008). Type B response regulators of Arabidopsis play key roles in cytokinin signaling and plant development. Plant Cell 20(8), 2102-2116. doi: 10.1105/tpc.108.059584.
GSM1325420	GSE54870	arr-dmso-sample 1	Argyros, R.D., Mathews, D.E., Chiang, Y.H., Palmer, C.M., Thibault, D.M., Etheridge, N., et al. (2008). Type B response regulators of Arabidopsis play key roles in cytokinin signaling and plant development. Plant Cell 20(8), 2102-2116. doi: 10.1105/tpc.108.059584.
GSM1325421	GSE54870	arr-dmso-sample 2	Argyros, R.D., Mathews, D.E., Chiang, Y.H., Palmer, C.M., Thibault, D.M., Etheridge, N., et al. (2008). Type B response regulators of Arabidopsis play key roles in cytokinin signaling and plant development. Plant Cell 20(8), 2102-2116. doi: 10.1105/tpc.108.059584.
GSM1325422	GSE54870	Wt-BA-sample 2	Argyros, R.D., Mathews, D.E., Chiang, Y.H., Palmer, C.M., Thibault, D.M., Etheridge, N., et al. (2008). Type B response regulators of Arabidopsis play key roles in cytokinin signaling and plant development. Plant Cell 20(8), 2102-2116. doi: 10.1105/tpc.108.059584.
GSM1325423	GSE54870	arr-BA-sample 2	Argyros, R.D., Mathews, D.E., Chiang, Y.H., Palmer, C.M., Thibault, D.M., Etheridge, N., et al. (2008). Type B response regulators of Arabidopsis play key roles in cytokinin signaling and plant development. Plant Cell 20(8), 2102-2116. doi: 10.1105/tpc.108.059584.
GSM1325424	GSE54870	Wt-dmso-sample 2	Argyros, R.D., Mathews, D.E., Chiang, Y.H., Palmer, C.M., Thibault, D.M., Etheridge, N., et al. (2008). Type B response regulators of Arabidopsis play key roles in cytokinin signaling and plant development. Plant Cell 20(8), 2102-2116. doi: 10.1105/tpc.108.059584.
GSM133303	GSE5700	RIKEN-NAKABAYASHI1A	Goda, H., Sasaki, E., Akiyama, K., Maruyama-Nakashita, A., Nakabayashi, K., Li, W., et al. (2008). The AtGenExpress hormone and chemical treatment data set: experimental design, data evaluation, model data analysis and data access. Plant J 55(3), 526-542. doi: 10.1111/j.0960-7412.2008.03510.x.
GSM133304	GSE5700	RIKEN-NAKABAYASHI1B	Goda, H., Sasaki, E., Akiyama, K., Maruyama-Nakashita, A., Nakabayashi, K., Li, W., et al. (2008). The AtGenExpress hormone and chemical treatment data set: experimental design, data evaluation, model data analysis and data access. Plant J 55(3), 526-542. doi: 10.1111/j.0960-7412.2008.03510.x.
GSM133305	GSE5700	RIKEN-NAKABAYASHI2A	Goda, H., Sasaki, E., Akiyama, K., Maruyama-Nakashita, A., Nakabayashi, K., Li, W., et al. (2008). The AtGenExpress hormone and chemical treatment data set: experimental design, data evaluation, model data analysis and data access. Plant J 55(3), 526-542. doi: 10.1111/j.0960-7412.2008.03510.x.
GSM133306	GSE5700	RIKEN-NAKABAYASHI2B	Goda, H., Sasaki, E., Akiyama, K., Maruyama-Nakashita, A., Nakabayashi, K., Li, W., et al. (2008). The AtGenExpress hormone and chemical treatment data set: experimental design, data evaluation, model data analysis and data access. Plant J 55(3), 526-542. doi: 10.1111/j.0960-7412.2008.03510.x.
GSM133307	GSE5700	RIKEN-NAKABAYASHI3A	Goda, H., Sasaki, E., Akiyama, K., Maruyama-Nakashita, A., Nakabayashi, K., Li, W., et al. (2008). The AtGenExpress hormone and chemical treatment data set: experimental design, data evaluation, model data analysis and data access. Plant J 55(3), 526-542. doi: 10.1111/j.0960-7412.2008.03510.x.
GSM133308	GSE5700	RIKEN-NAKABAYASHI4A	Goda, H., Sasaki, E., Akiyama, K., Maruyama-Nakashita, A., Nakabayashi, K., Li, W., et al. (2008). The AtGenExpress hormone and chemical treatment data set: experimental design, data evaluation, model data analysis and data access. Plant J 55(3), 526-542. doi: 10.1111/j.0960-7412.2008.03510.x.
GSM133309	GSE5700	RIKEN-NAKABAYASHI4B	Goda, H., Sasaki, E., Akiyama, K., Maruyama-Nakashita, A., Nakabayashi, K., Li, W., et al. (2008). The AtGenExpress hormone and chemical treatment data set: experimental design, data evaluation, model data analysis and data access. Plant J 55(3), 526-542. doi: 10.1111/j.0960-7412.2008.03510.x.
GSM133310	GSE5700	RIKEN-NAKABAYASHI5B	Goda, H., Sasaki, E., Akiyama, K., Maruyama-Nakashita, A., Nakabayashi, K., Li, W., et al. (2008). The AtGenExpress hormone and chemical treatment data set: experimental design, data evaluation, model data analysis and data access. Plant J 55(3), 526-542. doi: 10.1111/j.0960-7412.2008.03510.x.
GSM133311	GSE5701	RIKEN-LI1A	Goda, H., Sasaki, E., Akiyama, K., Maruyama-Nakashita, A., Nakabayashi, K., Li, W., et al. (2008). The AtGenExpress hormone and chemical treatment data set: experimental design, data evaluation, model data analysis and data access. Plant J 55(3), 526-542. doi: 10.1111/j.0960-7412.2008.03510.x.
GSM133312	GSE5701	RIKEN-LI1B	Goda, H., Sasaki, E., Akiyama, K., Maruyama-Nakashita, A., Nakabayashi, K., Li, W., et al. (2008). The AtGenExpress hormone and chemical treatment data set: experimental design, data evaluation, model data analysis and data access. Plant J 55(3), 526-542. doi: 10.1111/j.0960-7412.2008.03510.x.
GSM133313	GSE5701	RIKEN-LI2A	Goda, H., Sasaki, E., Akiyama, K., Maruyama-Nakashita, A., Nakabayashi, K., Li, W., et al. (2008). The AtGenExpress hormone and chemical treatment data set: experimental design, data evaluation, model data analysis and data access. Plant J 55(3), 526-542. doi: 10.1111/j.0960-7412.2008.03510.x.
GSM133314	GSE5701	RIKEN-LI2B	Goda, H., Sasaki, E., Akiyama, K., Maruyama-Nakashita, A., Nakabayashi, K., Li, W., et al. (2008). The AtGenExpress hormone and chemical treatment data set: experimental design, data evaluation, model data analysis and data access. Plant J 55(3), 526-542. doi: 10.1111/j.0960-7412.2008.03510.x.
GSM133315	GSE5701	RIKEN-LI3A	Goda, H., Sasaki, E., Akiyama, K., Maruyama-Nakashita, A., Nakabayashi, K., Li, W., et al. (2008). The AtGenExpress hormone and chemical treatment data set: experimental design, data evaluation, model data analysis and data access. Plant J 55(3), 526-542. doi: 10.1111/j.0960-7412.2008.03510.x.
GSM133316	GSE5701	RIKEN-LI3B	Goda, H., Sasaki, E., Akiyama, K., Maruyama-Nakashita, A., Nakabayashi, K., Li, W., et al. (2008). The AtGenExpress hormone and chemical treatment data set: experimental design, data evaluation, model data analysis and data access. Plant J 55(3), 526-542. doi: 10.1111/j.0960-7412.2008.03510.x.
GSM133317	GSE5701	RIKEN-LI4A	Goda, H., Sasaki, E., Akiyama, K., Maruyama-Nakashita, A., Nakabayashi, K., Li, W., et al. (2008). The AtGenExpress hormone and chemical treatment data set: experimental design, data evaluation, model data analysis and data access. Plant J 55(3), 526-542. doi: 10.1111/j.0960-7412.2008.03510.x.
GSM133318	GSE5701	RIKEN-LI4B	Goda, H., Sasaki, E., Akiyama, K., Maruyama-Nakashita, A., Nakabayashi, K., Li, W., et al. (2008). The AtGenExpress hormone and chemical treatment data set: experimental design, data evaluation, model data analysis and data access. Plant J 55(3), 526-542. doi: 10.1111/j.0960-7412.2008.03510.x.
GSM133319	GSE5701	RIKEN-LI5A	Goda, H., Sasaki, E., Akiyama, K., Maruyama-Nakashita, A., Nakabayashi, K., Li, W., et al. (2008). The AtGenExpress hormone and chemical treatment data set: experimental design, data evaluation, model data analysis and data access. Plant J 55(3), 526-542. doi: 10.1111/j.0960-7412.2008.03510.x.
GSM133320	GSE5701	RIKEN-LI5B	Goda, H., Sasaki, E., Akiyama, K., Maruyama-Nakashita, A., Nakabayashi, K., Li, W., et al. (2008). The AtGenExpress hormone and chemical treatment data set: experimental design, data evaluation, model data analysis and data access. Plant J 55(3), 526-542. doi: 10.1111/j.0960-7412.2008.03510.x.
GSM133321	GSE5701	RIKEN-LI6A	Goda, H., Sasaki, E., Akiyama, K., Maruyama-Nakashita, A., Nakabayashi, K., Li, W., et al. (2008). The AtGenExpress hormone and chemical treatment data set: experimental design, data evaluation, model data analysis and data access. Plant J 55(3), 526-542. doi: 10.1111/j.0960-7412.2008.03510.x.
GSM133322	GSE5701	RIKEN-LI6B	Goda, H., Sasaki, E., Akiyama, K., Maruyama-Nakashita, A., Nakabayashi, K., Li, W., et al. (2008). The AtGenExpress hormone and chemical treatment data set: experimental design, data evaluation, model data analysis and data access. Plant J 55(3), 526-542. doi: 10.1111/j.0960-7412.2008.03510.x.
GSM134299	GSE5751	Penfield_1-1_endosperm-control_Rep1_ATH1	Penfield, S., Li, Y., Gilday, A.D., Graham, S., and Graham, I.A. (2006). Arabidopsis ABA INSENSITIVE4 regulates lipid mobilization in the embryo and reveals repression of seed germination by the endosperm. Plant Cell 18(8), 1887-1899. doi: 10.1105/tpc.106.041277.
GSM134300	GSE5751	Penfield_1-2_endosperm-control_Rep2_ATH1	Penfield, S., Li, Y., Gilday, A.D., Graham, S., and Graham, I.A. (2006). Arabidopsis ABA INSENSITIVE4 regulates lipid mobilization in the embryo and reveals repression of seed germination by the endosperm. Plant Cell 18(8), 1887-1899. doi: 10.1105/tpc.106.041277.
GSM134301	GSE5751	Penfield_1-3_endosperm-control_Rep3_ATH1	Penfield, S., Li, Y., Gilday, A.D., Graham, S., and Graham, I.A. (2006). Arabidopsis ABA INSENSITIVE4 regulates lipid mobilization in the embryo and reveals repression of seed germination by the endosperm. Plant Cell 18(8), 1887-1899. doi: 10.1105/tpc.106.041277.
GSM134302	GSE5751	Penfield_1-4_endosperm-ABA_Rep1_ATH1	Penfield, S., Li, Y., Gilday, A.D., Graham, S., and Graham, I.A. (2006). Arabidopsis ABA INSENSITIVE4 regulates lipid mobilization in the embryo and reveals repression of seed germination by the endosperm. Plant Cell 18(8), 1887-1899. doi: 10.1105/tpc.106.041277.
GSM134303	GSE5751	Penfield_1-5_endosperm-ABA_Rep2_ATH1	Penfield, S., Li, Y., Gilday, A.D., Graham, S., and Graham, I.A. (2006). Arabidopsis ABA INSENSITIVE4 regulates lipid mobilization in the embryo and reveals repression of seed germination by the endosperm. Plant Cell 18(8), 1887-1899. doi: 10.1105/tpc.106.041277.
GSM134304	GSE5751	Penfield_1-6_endosperm-ABA_Rep3_ATH1	Penfield, S., Li, Y., Gilday, A.D., Graham, S., and Graham, I.A. (2006). Arabidopsis ABA INSENSITIVE4 regulates lipid mobilization in the embryo and reveals repression of seed germination by the endosperm. Plant Cell 18(8), 1887-1899. doi: 10.1105/tpc.106.041277.
GSM134305	GSE5751	Penfield_1-7_endosperm-PAC_Rep1_ATH1	Penfield, S., Li, Y., Gilday, A.D., Graham, S., and Graham, I.A. (2006). Arabidopsis ABA INSENSITIVE4 regulates lipid mobilization in the embryo and reveals repression of seed germination by the endosperm. Plant Cell 18(8), 1887-1899. doi: 10.1105/tpc.106.041277.
GSM134306	GSE5751	Penfield_1-8_endosperm-PAC_Rep2_ATH1	Penfield, S., Li, Y., Gilday, A.D., Graham, S., and Graham, I.A. (2006). Arabidopsis ABA INSENSITIVE4 regulates lipid mobilization in the embryo and reveals repression of seed germination by the endosperm. Plant Cell 18(8), 1887-1899. doi: 10.1105/tpc.106.041277.
GSM134307	GSE5751	Penfield_1-9_endosperm-PAC_Rep3_ATH1	Penfield, S., Li, Y., Gilday, A.D., Graham, S., and Graham, I.A. (2006). Arabidopsis ABA INSENSITIVE4 regulates lipid mobilization in the embryo and reveals repression of seed germination by the endosperm. Plant Cell 18(8), 1887-1899. doi: 10.1105/tpc.106.041277.
GSM134308	GSE5751	Penfield_1-10_embryo-control_Rep1_ATH1	Penfield, S., Li, Y., Gilday, A.D., Graham, S., and Graham, I.A. (2006). Arabidopsis ABA INSENSITIVE4 regulates lipid mobilization in the embryo and reveals repression of seed germination by the endosperm. Plant Cell 18(8), 1887-1899. doi: 10.1105/tpc.106.041277.
GSM134309	GSE5751	Penfield_1-11_embryo-control_Rep2_ATH1	Penfield, S., Li, Y., Gilday, A.D., Graham, S., and Graham, I.A. (2006). Arabidopsis ABA INSENSITIVE4 regulates lipid mobilization in the embryo and reveals repression of seed germination by the endosperm. Plant Cell 18(8), 1887-1899. doi: 10.1105/tpc.106.041277.
GSM134310	GSE5751	Penfield_1-12_embryo-control_Rep3_ATH1	Penfield, S., Li, Y., Gilday, A.D., Graham, S., and Graham, I.A. (2006). Arabidopsis ABA INSENSITIVE4 regulates lipid mobilization in the embryo and reveals repression of seed germination by the endosperm. Plant Cell 18(8), 1887-1899. doi: 10.1105/tpc.106.041277.
GSM134311	GSE5751	Penfield_1-13_embryo-ABA_Rep1_ATH1	Penfield, S., Li, Y., Gilday, A.D., Graham, S., and Graham, I.A. (2006). Arabidopsis ABA INSENSITIVE4 regulates lipid mobilization in the embryo and reveals repression of seed germination by the endosperm. Plant Cell 18(8), 1887-1899. doi: 10.1105/tpc.106.041277.
GSM134312	GSE5751	Penfield_1-14_embryo-ABA_Rep2_ATH1	Penfield, S., Li, Y., Gilday, A.D., Graham, S., and Graham, I.A. (2006). Arabidopsis ABA INSENSITIVE4 regulates lipid mobilization in the embryo and reveals repression of seed germination by the endosperm. Plant Cell 18(8), 1887-1899. doi: 10.1105/tpc.106.041277.
GSM134313	GSE5751	Penfield_1-15_embryo-ABA_Rep3_ATH1	Penfield, S., Li, Y., Gilday, A.D., Graham, S., and Graham, I.A. (2006). Arabidopsis ABA INSENSITIVE4 regulates lipid mobilization in the embryo and reveals repression of seed germination by the endosperm. Plant Cell 18(8), 1887-1899. doi: 10.1105/tpc.106.041277.
GSM134314	GSE5751	Penfield_1-16_embryo-PAC_Rep1_ATH1	Penfield, S., Li, Y., Gilday, A.D., Graham, S., and Graham, I.A. (2006). Arabidopsis ABA INSENSITIVE4 regulates lipid mobilization in the embryo and reveals repression of seed germination by the endosperm. Plant Cell 18(8), 1887-1899. doi: 10.1105/tpc.106.041277.
GSM134315	GSE5751	Penfield_1-17_embryo-PAC_Rep2_ATH1	Penfield, S., Li, Y., Gilday, A.D., Graham, S., and Graham, I.A. (2006). Arabidopsis ABA INSENSITIVE4 regulates lipid mobilization in the embryo and reveals repression of seed germination by the endosperm. Plant Cell 18(8), 1887-1899. doi: 10.1105/tpc.106.041277.
GSM134316	GSE5751	Penfield_1-18_embryo-PAC_Rep3_ATH1	Penfield, S., Li, Y., Gilday, A.D., Graham, S., and Graham, I.A. (2006). Arabidopsis ABA INSENSITIVE4 regulates lipid mobilization in the embryo and reveals repression of seed germination by the endosperm. Plant Cell 18(8), 1887-1899. doi: 10.1105/tpc.106.041277.
GSM134340	GSE5752	St.Clair_1-1_289b_Col-0_0.02%-silwet_Rep1_ATH1	van Leeuwen, H., Kliebenstein, D.J., West, M.A., Kim, K., van Poecke, R., Katagiri, F., et al. (2007). Natural variation among Arabidopsis thaliana accessions for transcriptome response to exogenous salicylic acid. Plant Cell 19(7), 2099-2110. doi: 10.1105/tpc.107.050641.
GSM134341	GSE5752	St.Clair_1-2_331_Col-0_0.02%-silwet_Rep2_ATH1	van Leeuwen, H., Kliebenstein, D.J., West, M.A., Kim, K., van Poecke, R., Katagiri, F., et al. (2007). Natural variation among Arabidopsis thaliana accessions for transcriptome response to exogenous salicylic acid. Plant Cell 19(7), 2099-2110. doi: 10.1105/tpc.107.050641.
GSM134342	GSE5752	St.Clair_1-3_404_Col-0_0.02%-silwet_Rep3_ATH1	van Leeuwen, H., Kliebenstein, D.J., West, M.A., Kim, K., van Poecke, R., Katagiri, F., et al. (2007). Natural variation among Arabidopsis thaliana accessions for transcriptome response to exogenous salicylic acid. Plant Cell 19(7), 2099-2110. doi: 10.1105/tpc.107.050641.
GSM134343	GSE5752	St.Clair_1-4_284b_Col-0_0.02%-silwet_Rep1_ATH1	van Leeuwen, H., Kliebenstein, D.J., West, M.A., Kim, K., van Poecke, R., Katagiri, F., et al. (2007). Natural variation among Arabidopsis thaliana accessions for transcriptome response to exogenous salicylic acid. Plant Cell 19(7), 2099-2110. doi: 10.1105/tpc.107.050641.
GSM134344	GSE5752	St.Clair_1-5_325_Col-0_0.02%-silwet_Rep2_ATH1	van Leeuwen, H., Kliebenstein, D.J., West, M.A., Kim, K., van Poecke, R., Katagiri, F., et al. (2007). Natural variation among Arabidopsis thaliana accessions for transcriptome response to exogenous salicylic acid. Plant Cell 19(7), 2099-2110. doi: 10.1105/tpc.107.050641.
GSM134345	GSE5752	St.Clair_1-6_398_Col-0_0.02%-silwet_Rep3_ATH1	van Leeuwen, H., Kliebenstein, D.J., West, M.A., Kim, K., van Poecke, R., Katagiri, F., et al. (2007). Natural variation among Arabidopsis thaliana accessions for transcriptome response to exogenous salicylic acid. Plant Cell 19(7), 2099-2110. doi: 10.1105/tpc.107.050641.
GSM134349	GSE5752	St.Clair_1-10_292b_Col-0_0.30mM-SA-in-0.02%-silwet_Rep1_ATH1	van Leeuwen, H., Kliebenstein, D.J., West, M.A., Kim, K., van Poecke, R., Katagiri, F., et al. (2007). Natural variation among Arabidopsis thaliana accessions for transcriptome response to exogenous salicylic acid. Plant Cell 19(7), 2099-2110. doi: 10.1105/tpc.107.050641.
GSM134350	GSE5752	St.Clair_1-11_333_Col-0_0.30mM-SA-in-0.02%-silwet_Rep2_ATH1	van Leeuwen, H., Kliebenstein, D.J., West, M.A., Kim, K., van Poecke, R., Katagiri, F., et al. (2007). Natural variation among Arabidopsis thaliana accessions for transcriptome response to exogenous salicylic acid. Plant Cell 19(7), 2099-2110. doi: 10.1105/tpc.107.050641.
GSM134351	GSE5752	St.Clair_1-12_407_Col-0_0.30mM-SA-in-0.02%-silwet_Rep3_ATH1	van Leeuwen, H., Kliebenstein, D.J., West, M.A., Kim, K., van Poecke, R., Katagiri, F., et al. (2007). Natural variation among Arabidopsis thaliana accessions for transcriptome response to exogenous salicylic acid. Plant Cell 19(7), 2099-2110. doi: 10.1105/tpc.107.050641.
GSM134352	GSE5752	St.Clair_1-13_287b_Col-0_0.30mM-SA-in-0.02%-silwet_Rep1_ATH1	van Leeuwen, H., Kliebenstein, D.J., West, M.A., Kim, K., van Poecke, R., Katagiri, F., et al. (2007). Natural variation among Arabidopsis thaliana accessions for transcriptome response to exogenous salicylic acid. Plant Cell 19(7), 2099-2110. doi: 10.1105/tpc.107.050641.
GSM134353	GSE5752	St.Clair_1-14_328_Col-0_0.30mM-SA-in-0.02%-silwet_Rep2_ATH1	van Leeuwen, H., Kliebenstein, D.J., West, M.A., Kim, K., van Poecke, R., Katagiri, F., et al. (2007). Natural variation among Arabidopsis thaliana accessions for transcriptome response to exogenous salicylic acid. Plant Cell 19(7), 2099-2110. doi: 10.1105/tpc.107.050641.
GSM134354	GSE5752	St.Clair_1-15_400_Col-0_0.30mM-SA-in-0.02%-silwet_Rep3_ATH1	van Leeuwen, H., Kliebenstein, D.J., West, M.A., Kim, K., van Poecke, R., Katagiri, F., et al. (2007). Natural variation among Arabidopsis thaliana accessions for transcriptome response to exogenous salicylic acid. Plant Cell 19(7), 2099-2110. doi: 10.1105/tpc.107.050641.
GSM134355	GSE5752	St.Clair_1-16_277b_Col-0_0.30mM-SA-in-0.02%-silwet_Rep1_ATH1	van Leeuwen, H., Kliebenstein, D.J., West, M.A., Kim, K., van Poecke, R., Katagiri, F., et al. (2007). Natural variation among Arabidopsis thaliana accessions for transcriptome response to exogenous salicylic acid. Plant Cell 19(7), 2099-2110. doi: 10.1105/tpc.107.050641.
GSM134357	GSE5752	St.Clair_1-18_357-2_Col-0_0.30mM-SA-in-0.02%-silwet_Rep3_ATH1	van Leeuwen, H., Kliebenstein, D.J., West, M.A., Kim, K., van Poecke, R., Katagiri, F., et al. (2007). Natural variation among Arabidopsis thaliana accessions for transcriptome response to exogenous salicylic acid. Plant Cell 19(7), 2099-2110. doi: 10.1105/tpc.107.050641.
GSM1382941	GSE57449	mock_1	Jaroensanti, N., Yoon, J.M., Nakai, Y., Shirai, I., Otani, M., Park, S.H., et al. (2014). Does the brassinosteroid signal pathway in photomorphogenesis overlap with the gravitropic response caused by auxin? Biosci Biotechnol Biochem 78(11), 1839-1849. doi: 10.1080/09168451.2014.925783.
GSM1382942	GSE57449	mock_2	Jaroensanti, N., Yoon, J.M., Nakai, Y., Shirai, I., Otani, M., Park, S.H., et al. (2014). Does the brassinosteroid signal pathway in photomorphogenesis overlap with the gravitropic response caused by auxin? Biosci Biotechnol Biochem 78(11), 1839-1849. doi: 10.1080/09168451.2014.925783.
GSM1382943	GSE57449	mock_3	Jaroensanti, N., Yoon, J.M., Nakai, Y., Shirai, I., Otani, M., Park, S.H., et al. (2014). Does the brassinosteroid signal pathway in photomorphogenesis overlap with the gravitropic response caused by auxin? Biosci Biotechnol Biochem 78(11), 1839-1849. doi: 10.1080/09168451.2014.925783.
GSM1436781	GSE59426	DMSO_Col_0h_rep1	Xuan, W., Audenaert, D., Parizot, B., Moller, B.K., Njo, M.F., De Rybel, B., et al. (2015). Root Cap-Derived Auxin Pre-patterns the Longitudinal Axis of the Arabidopsis Root. Curr Biol 25(10), 1381-1388. doi: 10.1016/j.cub.2015.03.046.
GSM1436782	GSE59426	DMSO_ibr3_0h_rep1	Xuan, W., Audenaert, D., Parizot, B., Moller, B.K., Njo, M.F., De Rybel, B., et al. (2015). Root Cap-Derived Auxin Pre-patterns the Longitudinal Axis of the Arabidopsis Root. Curr Biol 25(10), 1381-1388. doi: 10.1016/j.cub.2015.03.046.
GSM1436783	GSE59426	IBA_Col_6h_rep1	Xuan, W., Audenaert, D., Parizot, B., Moller, B.K., Njo, M.F., De Rybel, B., et al. (2015). Root Cap-Derived Auxin Pre-patterns the Longitudinal Axis of the Arabidopsis Root. Curr Biol 25(10), 1381-1388. doi: 10.1016/j.cub.2015.03.046.
GSM1436784	GSE59426	IBA_ibr3_6h_rep1	Xuan, W., Audenaert, D., Parizot, B., Moller, B.K., Njo, M.F., De Rybel, B., et al. (2015). Root Cap-Derived Auxin Pre-patterns the Longitudinal Axis of the Arabidopsis Root. Curr Biol 25(10), 1381-1388. doi: 10.1016/j.cub.2015.03.046.
GSM1436785	GSE59426	DMSO_Col_0h_rep2	Xuan, W., Audenaert, D., Parizot, B., Moller, B.K., Njo, M.F., De Rybel, B., et al. (2015). Root Cap-Derived Auxin Pre-patterns the Longitudinal Axis of the Arabidopsis Root. Curr Biol 25(10), 1381-1388. doi: 10.1016/j.cub.2015.03.046.
GSM1436786	GSE59426	DMSO_ibr3_0h_rep2	Xuan, W., Audenaert, D., Parizot, B., Moller, B.K., Njo, M.F., De Rybel, B., et al. (2015). Root Cap-Derived Auxin Pre-patterns the Longitudinal Axis of the Arabidopsis Root. Curr Biol 25(10), 1381-1388. doi: 10.1016/j.cub.2015.03.046.
GSM1436787	GSE59426	IBA_Col_6h_rep2	Xuan, W., Audenaert, D., Parizot, B., Moller, B.K., Njo, M.F., De Rybel, B., et al. (2015). Root Cap-Derived Auxin Pre-patterns the Longitudinal Axis of the Arabidopsis Root. Curr Biol 25(10), 1381-1388. doi: 10.1016/j.cub.2015.03.046.
GSM1436788	GSE59426	IBA_ibr3_6h_rep2	Xuan, W., Audenaert, D., Parizot, B., Moller, B.K., Njo, M.F., De Rybel, B., et al. (2015). Root Cap-Derived Auxin Pre-patterns the Longitudinal Axis of the Arabidopsis Root. Curr Biol 25(10), 1381-1388. doi: 10.1016/j.cub.2015.03.046.
GSM1436789	GSE59426	DMSO_Col_0h_rep3	Xuan, W., Audenaert, D., Parizot, B., Moller, B.K., Njo, M.F., De Rybel, B., et al. (2015). Root Cap-Derived Auxin Pre-patterns the Longitudinal Axis of the Arabidopsis Root. Curr Biol 25(10), 1381-1388. doi: 10.1016/j.cub.2015.03.046.
GSM1436790	GSE59426	DMSO_ibr3_0h_rep3	Xuan, W., Audenaert, D., Parizot, B., Moller, B.K., Njo, M.F., De Rybel, B., et al. (2015). Root Cap-Derived Auxin Pre-patterns the Longitudinal Axis of the Arabidopsis Root. Curr Biol 25(10), 1381-1388. doi: 10.1016/j.cub.2015.03.046.
GSM1436791	GSE59426	IBA_Col_6h_rep3	Xuan, W., Audenaert, D., Parizot, B., Moller, B.K., Njo, M.F., De Rybel, B., et al. (2015). Root Cap-Derived Auxin Pre-patterns the Longitudinal Axis of the Arabidopsis Root. Curr Biol 25(10), 1381-1388. doi: 10.1016/j.cub.2015.03.046.
GSM1436792	GSE59426	IBA_ibr3_6h_rep3	Xuan, W., Audenaert, D., Parizot, B., Moller, B.K., Njo, M.F., De Rybel, B., et al. (2015). Root Cap-Derived Auxin Pre-patterns the Longitudinal Axis of the Arabidopsis Root. Curr Biol 25(10), 1381-1388. doi: 10.1016/j.cub.2015.03.046.
GSM1496064	GSE61059	1-WT-CK-ZT24-0hpi	Zhou, M., Wang, W., Karapetyan, S., Mwimba, M., Marques, J., Buchler, N.E., et al. (2015). Redox rhythm reinforces the circadian clock to gate immune response. Nature 523(7561), 472-476. doi: 10.1038/nature14449.
GSM1496065	GSE61059	2-WT-CK-ZT24-3hpi	Zhou, M., Wang, W., Karapetyan, S., Mwimba, M., Marques, J., Buchler, N.E., et al. (2015). Redox rhythm reinforces the circadian clock to gate immune response. Nature 523(7561), 472-476. doi: 10.1038/nature14449.
GSM1496066	GSE61059	3-WT-SA-ZT24-0hpi	Zhou, M., Wang, W., Karapetyan, S., Mwimba, M., Marques, J., Buchler, N.E., et al. (2015). Redox rhythm reinforces the circadian clock to gate immune response. Nature 523(7561), 472-476. doi: 10.1038/nature14449.
GSM1496067	GSE61059	4-WT-SA-ZT24-3hpi	Zhou, M., Wang, W., Karapetyan, S., Mwimba, M., Marques, J., Buchler, N.E., et al. (2015). Redox rhythm reinforces the circadian clock to gate immune response. Nature 523(7561), 472-476. doi: 10.1038/nature14449.
GSM1496068	GSE61059	5-WT-CK-ZT36-0hpi	Zhou, M., Wang, W., Karapetyan, S., Mwimba, M., Marques, J., Buchler, N.E., et al. (2015). Redox rhythm reinforces the circadian clock to gate immune response. Nature 523(7561), 472-476. doi: 10.1038/nature14449.
GSM1496069	GSE61059	6-WT-CK-ZT36-3hpi	Zhou, M., Wang, W., Karapetyan, S., Mwimba, M., Marques, J., Buchler, N.E., et al. (2015). Redox rhythm reinforces the circadian clock to gate immune response. Nature 523(7561), 472-476. doi: 10.1038/nature14449.
GSM1496070	GSE61059	7-WT-SA-ZT36-0hpi	Zhou, M., Wang, W., Karapetyan, S., Mwimba, M., Marques, J., Buchler, N.E., et al. (2015). Redox rhythm reinforces the circadian clock to gate immune response. Nature 523(7561), 472-476. doi: 10.1038/nature14449.
GSM1496071	GSE61059	8-WT-SA-ZT36-3hpi	Zhou, M., Wang, W., Karapetyan, S., Mwimba, M., Marques, J., Buchler, N.E., et al. (2015). Redox rhythm reinforces the circadian clock to gate immune response. Nature 523(7561), 472-476. doi: 10.1038/nature14449.
GSM1496072	GSE61059	9-WT-CK-ZT24-0hpi	Zhou, M., Wang, W., Karapetyan, S., Mwimba, M., Marques, J., Buchler, N.E., et al. (2015). Redox rhythm reinforces the circadian clock to gate immune response. Nature 523(7561), 472-476. doi: 10.1038/nature14449.
GSM1496073	GSE61059	10-WT-CK-ZT24-3hpi	Zhou, M., Wang, W., Karapetyan, S., Mwimba, M., Marques, J., Buchler, N.E., et al. (2015). Redox rhythm reinforces the circadian clock to gate immune response. Nature 523(7561), 472-476. doi: 10.1038/nature14449.
GSM1496074	GSE61059	11-WT-SA-ZT24-0hpi	Zhou, M., Wang, W., Karapetyan, S., Mwimba, M., Marques, J., Buchler, N.E., et al. (2015). Redox rhythm reinforces the circadian clock to gate immune response. Nature 523(7561), 472-476. doi: 10.1038/nature14449.
GSM1496075	GSE61059	12-WT-SA-ZT24-3hpi	Zhou, M., Wang, W., Karapetyan, S., Mwimba, M., Marques, J., Buchler, N.E., et al. (2015). Redox rhythm reinforces the circadian clock to gate immune response. Nature 523(7561), 472-476. doi: 10.1038/nature14449.
GSM1496076	GSE61059	13-WT-CK-ZT36-0hpi	Zhou, M., Wang, W., Karapetyan, S., Mwimba, M., Marques, J., Buchler, N.E., et al. (2015). Redox rhythm reinforces the circadian clock to gate immune response. Nature 523(7561), 472-476. doi: 10.1038/nature14449.
GSM1496077	GSE61059	14-WT-CK-ZT36-3hpi	Zhou, M., Wang, W., Karapetyan, S., Mwimba, M., Marques, J., Buchler, N.E., et al. (2015). Redox rhythm reinforces the circadian clock to gate immune response. Nature 523(7561), 472-476. doi: 10.1038/nature14449.
GSM1496078	GSE61059	15-WT-SA-ZT36-0hpi	Zhou, M., Wang, W., Karapetyan, S., Mwimba, M., Marques, J., Buchler, N.E., et al. (2015). Redox rhythm reinforces the circadian clock to gate immune response. Nature 523(7561), 472-476. doi: 10.1038/nature14449.
GSM1496079	GSE61059	16-WT-SA-ZT36-3hpi	Zhou, M., Wang, W., Karapetyan, S., Mwimba, M., Marques, J., Buchler, N.E., et al. (2015). Redox rhythm reinforces the circadian clock to gate immune response. Nature 523(7561), 472-476. doi: 10.1038/nature14449.
GSM1496080	GSE61059	17-WT-CK-ZT24-0hpi	Zhou, M., Wang, W., Karapetyan, S., Mwimba, M., Marques, J., Buchler, N.E., et al. (2015). Redox rhythm reinforces the circadian clock to gate immune response. Nature 523(7561), 472-476. doi: 10.1038/nature14449.
GSM1496081	GSE61059	18-WT-CK-ZT24-3hpi	Zhou, M., Wang, W., Karapetyan, S., Mwimba, M., Marques, J., Buchler, N.E., et al. (2015). Redox rhythm reinforces the circadian clock to gate immune response. Nature 523(7561), 472-476. doi: 10.1038/nature14449.
GSM1496082	GSE61059	19-WT-SA-ZT24-0hpi	Zhou, M., Wang, W., Karapetyan, S., Mwimba, M., Marques, J., Buchler, N.E., et al. (2015). Redox rhythm reinforces the circadian clock to gate immune response. Nature 523(7561), 472-476. doi: 10.1038/nature14449.
GSM1496083	GSE61059	20-WT-SA-ZT24-3hpi	Zhou, M., Wang, W., Karapetyan, S., Mwimba, M., Marques, J., Buchler, N.E., et al. (2015). Redox rhythm reinforces the circadian clock to gate immune response. Nature 523(7561), 472-476. doi: 10.1038/nature14449.
GSM1496084	GSE61059	21-WT-CK-ZT36-0hpi	Zhou, M., Wang, W., Karapetyan, S., Mwimba, M., Marques, J., Buchler, N.E., et al. (2015). Redox rhythm reinforces the circadian clock to gate immune response. Nature 523(7561), 472-476. doi: 10.1038/nature14449.
GSM1496085	GSE61059	22-WT-CK-ZT36-3hpi	Zhou, M., Wang, W., Karapetyan, S., Mwimba, M., Marques, J., Buchler, N.E., et al. (2015). Redox rhythm reinforces the circadian clock to gate immune response. Nature 523(7561), 472-476. doi: 10.1038/nature14449.
GSM1496086	GSE61059	23-WT-SA-ZT36-0hpi	Zhou, M., Wang, W., Karapetyan, S., Mwimba, M., Marques, J., Buchler, N.E., et al. (2015). Redox rhythm reinforces the circadian clock to gate immune response. Nature 523(7561), 472-476. doi: 10.1038/nature14449.
GSM1496087	GSE61059	24-WT-SA-ZT36-3hpi	Zhou, M., Wang, W., Karapetyan, S., Mwimba, M., Marques, J., Buchler, N.E., et al. (2015). Redox rhythm reinforces the circadian clock to gate immune response. Nature 523(7561), 472-476. doi: 10.1038/nature14449.
GSM1502723	GSE61344	Col-0, rep1	Chiang, M.H., Shen, H.L., and Cheng, W.H. (2015). Genetic analyses of the interaction between abscisic acid and gibberellins in the control of leaf development in Arabidopsis thaliana. Plant Sci 236, 260-271. doi: 10.1016/j.plantsci.2015.04.009.
GSM1502724	GSE61344	aba2, rep1	Chiang, M.H., Shen, H.L., and Cheng, W.H. (2015). Genetic analyses of the interaction between abscisic acid and gibberellins in the control of leaf development in Arabidopsis thaliana. Plant Sci 236, 260-271. doi: 10.1016/j.plantsci.2015.04.009.
GSM1502725	GSE61344	ga20ox1, rep1	Chiang, M.H., Shen, H.L., and Cheng, W.H. (2015). Genetic analyses of the interaction between abscisic acid and gibberellins in the control of leaf development in Arabidopsis thaliana. Plant Sci 236, 260-271. doi: 10.1016/j.plantsci.2015.04.009.
GSM1502726	GSE61344	aba2/ga20ox1, rep1	Chiang, M.H., Shen, H.L., and Cheng, W.H. (2015). Genetic analyses of the interaction between abscisic acid and gibberellins in the control of leaf development in Arabidopsis thaliana. Plant Sci 236, 260-271. doi: 10.1016/j.plantsci.2015.04.009.
GSM1502728	GSE61344	ABA2-OE, rep1	Chiang, M.H., Shen, H.L., and Cheng, W.H. (2015). Genetic analyses of the interaction between abscisic acid and gibberellins in the control of leaf development in Arabidopsis thaliana. Plant Sci 236, 260-271. doi: 10.1016/j.plantsci.2015.04.009.
GSM1502729	GSE61344	aba2/GA20OX1-OE, rep1	Chiang, M.H., Shen, H.L., and Cheng, W.H. (2015). Genetic analyses of the interaction between abscisic acid and gibberellins in the control of leaf development in Arabidopsis thaliana. Plant Sci 236, 260-271. doi: 10.1016/j.plantsci.2015.04.009.
GSM1502730	GSE61344	Col-0, rep2	Chiang, M.H., Shen, H.L., and Cheng, W.H. (2015). Genetic analyses of the interaction between abscisic acid and gibberellins in the control of leaf development in Arabidopsis thaliana. Plant Sci 236, 260-271. doi: 10.1016/j.plantsci.2015.04.009.
GSM1502731	GSE61344	aba2, rep2	Chiang, M.H., Shen, H.L., and Cheng, W.H. (2015). Genetic analyses of the interaction between abscisic acid and gibberellins in the control of leaf development in Arabidopsis thaliana. Plant Sci 236, 260-271. doi: 10.1016/j.plantsci.2015.04.009.
GSM1502732	GSE61344	ga20ox1, rep2	Chiang, M.H., Shen, H.L., and Cheng, W.H. (2015). Genetic analyses of the interaction between abscisic acid and gibberellins in the control of leaf development in Arabidopsis thaliana. Plant Sci 236, 260-271. doi: 10.1016/j.plantsci.2015.04.009.
GSM1502733	GSE61344	aba2/ga20ox1, rep2	Chiang, M.H., Shen, H.L., and Cheng, W.H. (2015). Genetic analyses of the interaction between abscisic acid and gibberellins in the control of leaf development in Arabidopsis thaliana. Plant Sci 236, 260-271. doi: 10.1016/j.plantsci.2015.04.009.
GSM1502735	GSE61344	ABA2-OE, rep2	Chiang, M.H., Shen, H.L., and Cheng, W.H. (2015). Genetic analyses of the interaction between abscisic acid and gibberellins in the control of leaf development in Arabidopsis thaliana. Plant Sci 236, 260-271. doi: 10.1016/j.plantsci.2015.04.009.
GSM1502736	GSE61344	aba2/GA20OX1-OE, rep2	Chiang, M.H., Shen, H.L., and Cheng, W.H. (2015). Genetic analyses of the interaction between abscisic acid and gibberellins in the control of leaf development in Arabidopsis thaliana. Plant Sci 236, 260-271. doi: 10.1016/j.plantsci.2015.04.009.
GSM1502737	GSE61344	Col-0, rep3	Chiang, M.H., Shen, H.L., and Cheng, W.H. (2015). Genetic analyses of the interaction between abscisic acid and gibberellins in the control of leaf development in Arabidopsis thaliana. Plant Sci 236, 260-271. doi: 10.1016/j.plantsci.2015.04.009.
GSM1502738	GSE61344	aba2, rep3	Chiang, M.H., Shen, H.L., and Cheng, W.H. (2015). Genetic analyses of the interaction between abscisic acid and gibberellins in the control of leaf development in Arabidopsis thaliana. Plant Sci 236, 260-271. doi: 10.1016/j.plantsci.2015.04.009.
GSM1502739	GSE61344	ga20ox1, rep3	Chiang, M.H., Shen, H.L., and Cheng, W.H. (2015). Genetic analyses of the interaction between abscisic acid and gibberellins in the control of leaf development in Arabidopsis thaliana. Plant Sci 236, 260-271. doi: 10.1016/j.plantsci.2015.04.009.
GSM1502740	GSE61344	aba2/ga20ox1, rep3	Chiang, M.H., Shen, H.L., and Cheng, W.H. (2015). Genetic analyses of the interaction between abscisic acid and gibberellins in the control of leaf development in Arabidopsis thaliana. Plant Sci 236, 260-271. doi: 10.1016/j.plantsci.2015.04.009.
GSM1502742	GSE61344	ABA2-OE, rep3	Chiang, M.H., Shen, H.L., and Cheng, W.H. (2015). Genetic analyses of the interaction between abscisic acid and gibberellins in the control of leaf development in Arabidopsis thaliana. Plant Sci 236, 260-271. doi: 10.1016/j.plantsci.2015.04.009.
GSM1502743	GSE61344	aba2/GA20OX1-OE, rep3	Chiang, M.H., Shen, H.L., and Cheng, W.H. (2015). Genetic analyses of the interaction between abscisic acid and gibberellins in the control of leaf development in Arabidopsis thaliana. Plant Sci 236, 260-271. doi: 10.1016/j.plantsci.2015.04.009.
GSM1504041	GSE61408	Col-0 QC-1	Efroni, I., Mello, A., Nawy, T., Ip, P.L., Rahni, R., DelRose, N., et al. (2016). Root Regeneration Triggers an Embryo-like Sequence Guided by Hormonal Interactions. Cell 165(7), 1721-1733. doi: 10.1016/j.cell.2016.04.046.
GSM1504042	GSE61408	Col-0 QC-2	Efroni, I., Mello, A., Nawy, T., Ip, P.L., Rahni, R., DelRose, N., et al. (2016). Root Regeneration Triggers an Embryo-like Sequence Guided by Hormonal Interactions. Cell 165(7), 1721-1733. doi: 10.1016/j.cell.2016.04.046.
GSM1504043	GSE61408	Col-0 QC-3	Efroni, I., Mello, A., Nawy, T., Ip, P.L., Rahni, R., DelRose, N., et al. (2016). Root Regeneration Triggers an Embryo-like Sequence Guided by Hormonal Interactions. Cell 165(7), 1721-1733. doi: 10.1016/j.cell.2016.04.046.
GSM1504044	GSE61408	jkd-4 QC-1	Efroni, I., Mello, A., Nawy, T., Ip, P.L., Rahni, R., DelRose, N., et al. (2016). Root Regeneration Triggers an Embryo-like Sequence Guided by Hormonal Interactions. Cell 165(7), 1721-1733. doi: 10.1016/j.cell.2016.04.046.
GSM1504045	GSE61408	jkd-4 QC-2	Efroni, I., Mello, A., Nawy, T., Ip, P.L., Rahni, R., DelRose, N., et al. (2016). Root Regeneration Triggers an Embryo-like Sequence Guided by Hormonal Interactions. Cell 165(7), 1721-1733. doi: 10.1016/j.cell.2016.04.046.
GSM1504046	GSE61408	jkd-4 QC-3	Efroni, I., Mello, A., Nawy, T., Ip, P.L., Rahni, R., DelRose, N., et al. (2016). Root Regeneration Triggers an Embryo-like Sequence Guided by Hormonal Interactions. Cell 165(7), 1721-1733. doi: 10.1016/j.cell.2016.04.046.
GSM1504047	GSE61408	SCR 0hr-1	Efroni, I., Mello, A., Nawy, T., Ip, P.L., Rahni, R., DelRose, N., et al. (2016). Root Regeneration Triggers an Embryo-like Sequence Guided by Hormonal Interactions. Cell 165(7), 1721-1733. doi: 10.1016/j.cell.2016.04.046.
GSM1504048	GSE61408	SCR 0hr-3	Efroni, I., Mello, A., Nawy, T., Ip, P.L., Rahni, R., DelRose, N., et al. (2016). Root Regeneration Triggers an Embryo-like Sequence Guided by Hormonal Interactions. Cell 165(7), 1721-1733. doi: 10.1016/j.cell.2016.04.046.
GSM1504049	GSE61408	SCR 0hr-5	Efroni, I., Mello, A., Nawy, T., Ip, P.L., Rahni, R., DelRose, N., et al. (2016). Root Regeneration Triggers an Embryo-like Sequence Guided by Hormonal Interactions. Cell 165(7), 1721-1733. doi: 10.1016/j.cell.2016.04.046.
GSM1504050	GSE61408	SCR 24hr-S2	Efroni, I., Mello, A., Nawy, T., Ip, P.L., Rahni, R., DelRose, N., et al. (2016). Root Regeneration Triggers an Embryo-like Sequence Guided by Hormonal Interactions. Cell 165(7), 1721-1733. doi: 10.1016/j.cell.2016.04.046.
GSM1504051	GSE61408	SCR 24hr-S3	Efroni, I., Mello, A., Nawy, T., Ip, P.L., Rahni, R., DelRose, N., et al. (2016). Root Regeneration Triggers an Embryo-like Sequence Guided by Hormonal Interactions. Cell 165(7), 1721-1733. doi: 10.1016/j.cell.2016.04.046.
GSM1504052	GSE61408	SCR 48hr-S2	Efroni, I., Mello, A., Nawy, T., Ip, P.L., Rahni, R., DelRose, N., et al. (2016). Root Regeneration Triggers an Embryo-like Sequence Guided by Hormonal Interactions. Cell 165(7), 1721-1733. doi: 10.1016/j.cell.2016.04.046.
GSM1504053	GSE61408	SCR 48hr-S3	Efroni, I., Mello, A., Nawy, T., Ip, P.L., Rahni, R., DelRose, N., et al. (2016). Root Regeneration Triggers an Embryo-like Sequence Guided by Hormonal Interactions. Cell 165(7), 1721-1733. doi: 10.1016/j.cell.2016.04.046.
GSM1504054	GSE61408	SCR 72hr-S2	Efroni, I., Mello, A., Nawy, T., Ip, P.L., Rahni, R., DelRose, N., et al. (2016). Root Regeneration Triggers an Embryo-like Sequence Guided by Hormonal Interactions. Cell 165(7), 1721-1733. doi: 10.1016/j.cell.2016.04.046.
GSM1504055	GSE61408	SCR 72hr-S3	Efroni, I., Mello, A., Nawy, T., Ip, P.L., Rahni, R., DelRose, N., et al. (2016). Root Regeneration Triggers an Embryo-like Sequence Guided by Hormonal Interactions. Cell 165(7), 1721-1733. doi: 10.1016/j.cell.2016.04.046.
GSM1504056	GSE61408	SCR 96hr-S2	Efroni, I., Mello, A., Nawy, T., Ip, P.L., Rahni, R., DelRose, N., et al. (2016). Root Regeneration Triggers an Embryo-like Sequence Guided by Hormonal Interactions. Cell 165(7), 1721-1733. doi: 10.1016/j.cell.2016.04.046.
GSM1504057	GSE61408	SCR 96hr-S3	Efroni, I., Mello, A., Nawy, T., Ip, P.L., Rahni, R., DelRose, N., et al. (2016). Root Regeneration Triggers an Embryo-like Sequence Guided by Hormonal Interactions. Cell 165(7), 1721-1733. doi: 10.1016/j.cell.2016.04.046.
GSM1516356	GSE61884	Col-0 leaves, Mock treatment, replicate 1	Thatcher, L.F., Cevik, V., Grant, M., Zhai, B., Jones, J.D., Manners, J.M., et al. (2016). Characterization of a JAZ7 activation-tagged Arabidopsis mutant with increased susceptibility to the fungal pathogen Fusarium oxysporum. J Exp Bot 67(8), 2367-2386. doi: 10.1093/jxb/erw040.
GSM1516357	GSE61884	Col-0 leaves, Mock treatment, replicate 2	Thatcher, L.F., Cevik, V., Grant, M., Zhai, B., Jones, J.D., Manners, J.M., et al. (2016). Characterization of a JAZ7 activation-tagged Arabidopsis mutant with increased susceptibility to the fungal pathogen Fusarium oxysporum. J Exp Bot 67(8), 2367-2386. doi: 10.1093/jxb/erw040.
GSM1516358	GSE61884	Col-0 leaves, Mock treatment, replicate 3	Thatcher, L.F., Cevik, V., Grant, M., Zhai, B., Jones, J.D., Manners, J.M., et al. (2016). Characterization of a JAZ7 activation-tagged Arabidopsis mutant with increased susceptibility to the fungal pathogen Fusarium oxysporum. J Exp Bot 67(8), 2367-2386. doi: 10.1093/jxb/erw040.
GSM1516359	GSE61884	Col-0 leaves, Mock treatment, replicate 4	Thatcher, L.F., Cevik, V., Grant, M., Zhai, B., Jones, J.D., Manners, J.M., et al. (2016). Characterization of a JAZ7 activation-tagged Arabidopsis mutant with increased susceptibility to the fungal pathogen Fusarium oxysporum. J Exp Bot 67(8), 2367-2386. doi: 10.1093/jxb/erw040.
GSM1516360	GSE61884	jaz7-1D leaves, Mock treatment, replicate 1	Thatcher, L.F., Cevik, V., Grant, M., Zhai, B., Jones, J.D., Manners, J.M., et al. (2016). Characterization of a JAZ7 activation-tagged Arabidopsis mutant with increased susceptibility to the fungal pathogen Fusarium oxysporum. J Exp Bot 67(8), 2367-2386. doi: 10.1093/jxb/erw040.
GSM1516361	GSE61884	jaz7-1D leaves, Mock treatment, replicate 2	Thatcher, L.F., Cevik, V., Grant, M., Zhai, B., Jones, J.D., Manners, J.M., et al. (2016). Characterization of a JAZ7 activation-tagged Arabidopsis mutant with increased susceptibility to the fungal pathogen Fusarium oxysporum. J Exp Bot 67(8), 2367-2386. doi: 10.1093/jxb/erw040.
GSM1516362	GSE61884	jaz7-1D leaves, Mock treatment, replicate 3	Thatcher, L.F., Cevik, V., Grant, M., Zhai, B., Jones, J.D., Manners, J.M., et al. (2016). Characterization of a JAZ7 activation-tagged Arabidopsis mutant with increased susceptibility to the fungal pathogen Fusarium oxysporum. J Exp Bot 67(8), 2367-2386. doi: 10.1093/jxb/erw040.
GSM1516363	GSE61884	jaz7-1D leaves, Mock treatment, replicate 4	Thatcher, L.F., Cevik, V., Grant, M., Zhai, B., Jones, J.D., Manners, J.M., et al. (2016). Characterization of a JAZ7 activation-tagged Arabidopsis mutant with increased susceptibility to the fungal pathogen Fusarium oxysporum. J Exp Bot 67(8), 2367-2386. doi: 10.1093/jxb/erw040.
GSM1516364	GSE61884	Col-0 leaves, MeJA treatment, replicate 1	Thatcher, L.F., Cevik, V., Grant, M., Zhai, B., Jones, J.D., Manners, J.M., et al. (2016). Characterization of a JAZ7 activation-tagged Arabidopsis mutant with increased susceptibility to the fungal pathogen Fusarium oxysporum. J Exp Bot 67(8), 2367-2386. doi: 10.1093/jxb/erw040.
GSM1516365	GSE61884	Col-0 leaves, MeJA treatment, replicate 2	Thatcher, L.F., Cevik, V., Grant, M., Zhai, B., Jones, J.D., Manners, J.M., et al. (2016). Characterization of a JAZ7 activation-tagged Arabidopsis mutant with increased susceptibility to the fungal pathogen Fusarium oxysporum. J Exp Bot 67(8), 2367-2386. doi: 10.1093/jxb/erw040.
GSM1516366	GSE61884	Col-0 leaves, MeJA treatment, replicate 3	Thatcher, L.F., Cevik, V., Grant, M., Zhai, B., Jones, J.D., Manners, J.M., et al. (2016). Characterization of a JAZ7 activation-tagged Arabidopsis mutant with increased susceptibility to the fungal pathogen Fusarium oxysporum. J Exp Bot 67(8), 2367-2386. doi: 10.1093/jxb/erw040.
GSM1516367	GSE61884	Col-0 leaves, MeJA treatment, replicate 4	Thatcher, L.F., Cevik, V., Grant, M., Zhai, B., Jones, J.D., Manners, J.M., et al. (2016). Characterization of a JAZ7 activation-tagged Arabidopsis mutant with increased susceptibility to the fungal pathogen Fusarium oxysporum. J Exp Bot 67(8), 2367-2386. doi: 10.1093/jxb/erw040.
GSM1516368	GSE61884	jaz7-1D leaves, MeJA treatment, replicate 1	Thatcher, L.F., Cevik, V., Grant, M., Zhai, B., Jones, J.D., Manners, J.M., et al. (2016). Characterization of a JAZ7 activation-tagged Arabidopsis mutant with increased susceptibility to the fungal pathogen Fusarium oxysporum. J Exp Bot 67(8), 2367-2386. doi: 10.1093/jxb/erw040.
GSM1516369	GSE61884	jaz7-1D leaves, MeJA treatment, replicate 2	Thatcher, L.F., Cevik, V., Grant, M., Zhai, B., Jones, J.D., Manners, J.M., et al. (2016). Characterization of a JAZ7 activation-tagged Arabidopsis mutant with increased susceptibility to the fungal pathogen Fusarium oxysporum. J Exp Bot 67(8), 2367-2386. doi: 10.1093/jxb/erw040.
GSM1516370	GSE61884	jaz7-1D leaves, MeJA treatment, replicate 3	Thatcher, L.F., Cevik, V., Grant, M., Zhai, B., Jones, J.D., Manners, J.M., et al. (2016). Characterization of a JAZ7 activation-tagged Arabidopsis mutant with increased susceptibility to the fungal pathogen Fusarium oxysporum. J Exp Bot 67(8), 2367-2386. doi: 10.1093/jxb/erw040.
GSM1516371	GSE61884	jaz7-1D leaves, MeJA treatment, replicate 4	Thatcher, L.F., Cevik, V., Grant, M., Zhai, B., Jones, J.D., Manners, J.M., et al. (2016). Characterization of a JAZ7 activation-tagged Arabidopsis mutant with increased susceptibility to the fungal pathogen Fusarium oxysporum. J Exp Bot 67(8), 2367-2386. doi: 10.1093/jxb/erw040.
GSM153922	GSE6638	No ABA control rep1	Nishimura, N., Yoshida, T., Kitahata, N., Asami, T., Shinozaki, K., and Hirayama, T. (2007). ABA-Hypersensitive Germination1 encodes a protein phosphatase 2C, an essential component of abscisic acid signaling in Arabidopsis seed. Plant J 50(6), 935-949. doi: 10.1111/j.1365-313X.2007.03107.x.
GSM153923	GSE6638	No ABA control rep2	Nishimura, N., Yoshida, T., Kitahata, N., Asami, T., Shinozaki, K., and Hirayama, T. (2007). ABA-Hypersensitive Germination1 encodes a protein phosphatase 2C, an essential component of abscisic acid signaling in Arabidopsis seed. Plant J 50(6), 935-949. doi: 10.1111/j.1365-313X.2007.03107.x.
GSM153924	GSE6638	ABA control rep1	Nishimura, N., Yoshida, T., Kitahata, N., Asami, T., Shinozaki, K., and Hirayama, T. (2007). ABA-Hypersensitive Germination1 encodes a protein phosphatase 2C, an essential component of abscisic acid signaling in Arabidopsis seed. Plant J 50(6), 935-949. doi: 10.1111/j.1365-313X.2007.03107.x.
GSM153925	GSE6638	ABA control rep2	Nishimura, N., Yoshida, T., Kitahata, N., Asami, T., Shinozaki, K., and Hirayama, T. (2007). ABA-Hypersensitive Germination1 encodes a protein phosphatase 2C, an essential component of abscisic acid signaling in Arabidopsis seed. Plant J 50(6), 935-949. doi: 10.1111/j.1365-313X.2007.03107.x.
GSM1640224	GSE67144	WOL CTL A	Vilarrasa-Blasi, J., Gonzalez-Garcia, M.P., Frigola, D., Fabregas, N., Alexiou, K.G., Lopez-Bigas, N., et al. (2014). Regulation of plant stem cell quiescence by a brassinosteroid signaling module. Dev Cell 30(1), 36-47. doi: 10.1016/j.devcel.2014.05.020.
GSM1640225	GSE67144	WOL CTL B	Vilarrasa-Blasi, J., Gonzalez-Garcia, M.P., Frigola, D., Fabregas, N., Alexiou, K.G., Lopez-Bigas, N., et al. (2014). Regulation of plant stem cell quiescence by a brassinosteroid signaling module. Dev Cell 30(1), 36-47. doi: 10.1016/j.devcel.2014.05.020.
GSM1640226	GSE67144	WOL 30min BL A	Vilarrasa-Blasi, J., Gonzalez-Garcia, M.P., Frigola, D., Fabregas, N., Alexiou, K.G., Lopez-Bigas, N., et al. (2014). Regulation of plant stem cell quiescence by a brassinosteroid signaling module. Dev Cell 30(1), 36-47. doi: 10.1016/j.devcel.2014.05.020.
GSM1640227	GSE67144	WOL 30min BL B	Vilarrasa-Blasi, J., Gonzalez-Garcia, M.P., Frigola, D., Fabregas, N., Alexiou, K.G., Lopez-Bigas, N., et al. (2014). Regulation of plant stem cell quiescence by a brassinosteroid signaling module. Dev Cell 30(1), 36-47. doi: 10.1016/j.devcel.2014.05.020.
GSM1640230	GSE67144	WOL 2h BL A	Vilarrasa-Blasi, J., Gonzalez-Garcia, M.P., Frigola, D., Fabregas, N., Alexiou, K.G., Lopez-Bigas, N., et al. (2014). Regulation of plant stem cell quiescence by a brassinosteroid signaling module. Dev Cell 30(1), 36-47. doi: 10.1016/j.devcel.2014.05.020.
GSM1640231	GSE67144	WOL 2h BL B	Vilarrasa-Blasi, J., Gonzalez-Garcia, M.P., Frigola, D., Fabregas, N., Alexiou, K.G., Lopez-Bigas, N., et al. (2014). Regulation of plant stem cell quiescence by a brassinosteroid signaling module. Dev Cell 30(1), 36-47. doi: 10.1016/j.devcel.2014.05.020.
GSM1640232	GSE67144	WOL 4h BL A	Vilarrasa-Blasi, J., Gonzalez-Garcia, M.P., Frigola, D., Fabregas, N., Alexiou, K.G., Lopez-Bigas, N., et al. (2014). Regulation of plant stem cell quiescence by a brassinosteroid signaling module. Dev Cell 30(1), 36-47. doi: 10.1016/j.devcel.2014.05.020.
GSM1640233	GSE67144	WOL 4h BL B	Vilarrasa-Blasi, J., Gonzalez-Garcia, M.P., Frigola, D., Fabregas, N., Alexiou, K.G., Lopez-Bigas, N., et al. (2014). Regulation of plant stem cell quiescence by a brassinosteroid signaling module. Dev Cell 30(1), 36-47. doi: 10.1016/j.devcel.2014.05.020.
GSM1640234	GSE67144	ATHB15 CTL 1	Vilarrasa-Blasi, J., Gonzalez-Garcia, M.P., Frigola, D., Fabregas, N., Alexiou, K.G., Lopez-Bigas, N., et al. (2014). Regulation of plant stem cell quiescence by a brassinosteroid signaling module. Dev Cell 30(1), 36-47. doi: 10.1016/j.devcel.2014.05.020.
GSM1640235	GSE67144	ATHB15 CTL 2	Vilarrasa-Blasi, J., Gonzalez-Garcia, M.P., Frigola, D., Fabregas, N., Alexiou, K.G., Lopez-Bigas, N., et al. (2014). Regulation of plant stem cell quiescence by a brassinosteroid signaling module. Dev Cell 30(1), 36-47. doi: 10.1016/j.devcel.2014.05.020.
GSM1640236	GSE67144	ATHB15 CTL 3	Vilarrasa-Blasi, J., Gonzalez-Garcia, M.P., Frigola, D., Fabregas, N., Alexiou, K.G., Lopez-Bigas, N., et al. (2014). Regulation of plant stem cell quiescence by a brassinosteroid signaling module. Dev Cell 30(1), 36-47. doi: 10.1016/j.devcel.2014.05.020.
GSM1640237	GSE67144	ATHB15 BL 1	Vilarrasa-Blasi, J., Gonzalez-Garcia, M.P., Frigola, D., Fabregas, N., Alexiou, K.G., Lopez-Bigas, N., et al. (2014). Regulation of plant stem cell quiescence by a brassinosteroid signaling module. Dev Cell 30(1), 36-47. doi: 10.1016/j.devcel.2014.05.020.
GSM1640238	GSE67144	ATHB15 BL 2	Vilarrasa-Blasi, J., Gonzalez-Garcia, M.P., Frigola, D., Fabregas, N., Alexiou, K.G., Lopez-Bigas, N., et al. (2014). Regulation of plant stem cell quiescence by a brassinosteroid signaling module. Dev Cell 30(1), 36-47. doi: 10.1016/j.devcel.2014.05.020.
GSM170896	GSE7112	Col-0 -ABA repl1	Kuhn, J.M., Hugouvieux, V., and Schroeder, J.I. (2008). mRNA cap binding proteins: effects on abscisic acid signal transduction, mRNA processing, and microarray analyses. Curr Top Microbiol Immunol 326, 139-150
GSM170897	GSE7112	Col-0 +ABA repl1	Kuhn, J.M., Hugouvieux, V., and Schroeder, J.I. (2008). mRNA cap binding proteins: effects on abscisic acid signal transduction, mRNA processing, and microarray analyses. Curr Top Microbiol Immunol 326, 139-150
GSM170899	GSE7112	abh1 -ABA repl1	Kuhn, J.M., Hugouvieux, V., and Schroeder, J.I. (2008). mRNA cap binding proteins: effects on abscisic acid signal transduction, mRNA processing, and microarray analyses. Curr Top Microbiol Immunol 326, 139-150
GSM170911	GSE7112	abh1 +ABA repl1	Kuhn, J.M., Hugouvieux, V., and Schroeder, J.I. (2008). mRNA cap binding proteins: effects on abscisic acid signal transduction, mRNA processing, and microarray analyses. Curr Top Microbiol Immunol 326, 139-150
GSM170923	GSE7112	Col-0 -ABA repl2	Kuhn, J.M., Hugouvieux, V., and Schroeder, J.I. (2008). mRNA cap binding proteins: effects on abscisic acid signal transduction, mRNA processing, and microarray analyses. Curr Top Microbiol Immunol 326, 139-150
GSM170930	GSE7112	abh1 -ABA repl2	Kuhn, J.M., Hugouvieux, V., and Schroeder, J.I. (2008). mRNA cap binding proteins: effects on abscisic acid signal transduction, mRNA processing, and microarray analyses. Curr Top Microbiol Immunol 326, 139-150
GSM170931	GSE7112	Col-0 +ABA repl2	Kuhn, J.M., Hugouvieux, V., and Schroeder, J.I. (2008). mRNA cap binding proteins: effects on abscisic acid signal transduction, mRNA processing, and microarray analyses. Curr Top Microbiol Immunol 326, 139-150
GSM170940	GSE7112	abh1 +ABA repl2	Kuhn, J.M., Hugouvieux, V., and Schroeder, J.I. (2008). mRNA cap binding proteins: effects on abscisic acid signal transduction, mRNA processing, and microarray analyses. Curr Top Microbiol Immunol 326, 139-150
GSM1709718	GSE69828	ARR1+DDK:GR, PAC, biological replicate 1	Marin-de la Rosa, N., Pfeiffer, A., Hill, K., Locascio, A., Bhalerao, R.P., Miskolczi, P., et al. (2015). Genome Wide Binding Site Analysis Reveals Transcriptional Coactivation of Cytokinin-Responsive Genes by DELLA Proteins. PLoS Genet 11(7), e1005337. doi: 10.1371/journal.pgen.1005337.
GSM1709719	GSE69828	ARR1+DDK:GR, PAC, biological replicate 2	Marin-de la Rosa, N., Pfeiffer, A., Hill, K., Locascio, A., Bhalerao, R.P., Miskolczi, P., et al. (2015). Genome Wide Binding Site Analysis Reveals Transcriptional Coactivation of Cytokinin-Responsive Genes by DELLA Proteins. PLoS Genet 11(7), e1005337. doi: 10.1371/journal.pgen.1005337.
GSM1709720	GSE69828	ARR1+DDK:GR, PAC+dexamethasone, biological replicate 1	Marin-de la Rosa, N., Pfeiffer, A., Hill, K., Locascio, A., Bhalerao, R.P., Miskolczi, P., et al. (2015). Genome Wide Binding Site Analysis Reveals Transcriptional Coactivation of Cytokinin-Responsive Genes by DELLA Proteins. PLoS Genet 11(7), e1005337. doi: 10.1371/journal.pgen.1005337.
GSM1709721	GSE69828	ARR1+DDK:GR, PAC+dexamethasone, biological replicate 2	Marin-de la Rosa, N., Pfeiffer, A., Hill, K., Locascio, A., Bhalerao, R.P., Miskolczi, P., et al. (2015). Genome Wide Binding Site Analysis Reveals Transcriptional Coactivation of Cytokinin-Responsive Genes by DELLA Proteins. PLoS Genet 11(7), e1005337. doi: 10.1371/journal.pgen.1005337.
GSM1709722	GSE69828	ARR1+DDK:GR, PAC+GA3, biological replicate 1	Marin-de la Rosa, N., Pfeiffer, A., Hill, K., Locascio, A., Bhalerao, R.P., Miskolczi, P., et al. (2015). Genome Wide Binding Site Analysis Reveals Transcriptional Coactivation of Cytokinin-Responsive Genes by DELLA Proteins. PLoS Genet 11(7), e1005337. doi: 10.1371/journal.pgen.1005337.
GSM1709723	GSE69828	ARR1+DDK:GR, PAC+GA3, biological replicate 2	Marin-de la Rosa, N., Pfeiffer, A., Hill, K., Locascio, A., Bhalerao, R.P., Miskolczi, P., et al. (2015). Genome Wide Binding Site Analysis Reveals Transcriptional Coactivation of Cytokinin-Responsive Genes by DELLA Proteins. PLoS Genet 11(7), e1005337. doi: 10.1371/journal.pgen.1005337.
GSM1709724	GSE69828	ARR1+DDK:GR, PAC+GA3+dexamethasone, biological replicate 1	Marin-de la Rosa, N., Pfeiffer, A., Hill, K., Locascio, A., Bhalerao, R.P., Miskolczi, P., et al. (2015). Genome Wide Binding Site Analysis Reveals Transcriptional Coactivation of Cytokinin-Responsive Genes by DELLA Proteins. PLoS Genet 11(7), e1005337. doi: 10.1371/journal.pgen.1005337.
GSM1709725	GSE69828	ARR1+DDK:GR, PAC+GA3+dexamethasone, biological replicate 2	Marin-de la Rosa, N., Pfeiffer, A., Hill, K., Locascio, A., Bhalerao, R.P., Miskolczi, P., et al. (2015). Genome Wide Binding Site Analysis Reveals Transcriptional Coactivation of Cytokinin-Responsive Genes by DELLA Proteins. PLoS Genet 11(7), e1005337. doi: 10.1371/journal.pgen.1005337.
GSM1709726	GSE69828	Columbia-0, untreated, biological replicate 1	Marin-de la Rosa, N., Pfeiffer, A., Hill, K., Locascio, A., Bhalerao, R.P., Miskolczi, P., et al. (2015). Genome Wide Binding Site Analysis Reveals Transcriptional Coactivation of Cytokinin-Responsive Genes by DELLA Proteins. PLoS Genet 11(7), e1005337. doi: 10.1371/journal.pgen.1005337.
GSM1709727	GSE69828	Columbia-0, untreated, biological replicate 2	Marin-de la Rosa, N., Pfeiffer, A., Hill, K., Locascio, A., Bhalerao, R.P., Miskolczi, P., et al. (2015). Genome Wide Binding Site Analysis Reveals Transcriptional Coactivation of Cytokinin-Responsive Genes by DELLA Proteins. PLoS Genet 11(7), e1005337. doi: 10.1371/journal.pgen.1005337.
GSM1709730	GSE69828	Columbia-0, PAC+benzyladenine, biological replicate 1	Marin-de la Rosa, N., Pfeiffer, A., Hill, K., Locascio, A., Bhalerao, R.P., Miskolczi, P., et al. (2015). Genome Wide Binding Site Analysis Reveals Transcriptional Coactivation of Cytokinin-Responsive Genes by DELLA Proteins. PLoS Genet 11(7), e1005337. doi: 10.1371/journal.pgen.1005337.
GSM1709731	GSE69828	Columbia-0, PAC+benzyladenine, biological replicate 2	Marin-de la Rosa, N., Pfeiffer, A., Hill, K., Locascio, A., Bhalerao, R.P., Miskolczi, P., et al. (2015). Genome Wide Binding Site Analysis Reveals Transcriptional Coactivation of Cytokinin-Responsive Genes by DELLA Proteins. PLoS Genet 11(7), e1005337. doi: 10.1371/journal.pgen.1005337.
GSM1709732	GSE69828	Columbia-0, PAC+GA3+benzyladenine, biological replicate 1	Marin-de la Rosa, N., Pfeiffer, A., Hill, K., Locascio, A., Bhalerao, R.P., Miskolczi, P., et al. (2015). Genome Wide Binding Site Analysis Reveals Transcriptional Coactivation of Cytokinin-Responsive Genes by DELLA Proteins. PLoS Genet 11(7), e1005337. doi: 10.1371/journal.pgen.1005337.
GSM1709733	GSE69828	Columbia-0, PAC+GA3+benzyladenine, biological replicate 2	Marin-de la Rosa, N., Pfeiffer, A., Hill, K., Locascio, A., Bhalerao, R.P., Miskolczi, P., et al. (2015). Genome Wide Binding Site Analysis Reveals Transcriptional Coactivation of Cytokinin-Responsive Genes by DELLA Proteins. PLoS Genet 11(7), e1005337. doi: 10.1371/journal.pgen.1005337.
GSM173626	GSE7227	ARF10 rep1	Liu, P.P., Montgomery, T.A., Fahlgren, N., Kasschau, K.D., Nonogaki, H., and Carrington, J.C. (2007). Repression of AUXIN RESPONSE FACTOR10 by microRNA160 is critical for seed germination and post-germination stages. Plant J 52(1), 133-146. doi: 10.1111/j.1365-313X.2007.03218.x.
GSM173628	GSE7227	ARF10 rep2	Liu, P.P., Montgomery, T.A., Fahlgren, N., Kasschau, K.D., Nonogaki, H., and Carrington, J.C. (2007). Repression of AUXIN RESPONSE FACTOR10 by microRNA160 is critical for seed germination and post-germination stages. Plant J 52(1), 133-146. doi: 10.1111/j.1365-313X.2007.03218.x.
GSM173629	GSE7227	ARF10 rep3	Liu, P.P., Montgomery, T.A., Fahlgren, N., Kasschau, K.D., Nonogaki, H., and Carrington, J.C. (2007). Repression of AUXIN RESPONSE FACTOR10 by microRNA160 is critical for seed germination and post-germination stages. Plant J 52(1), 133-146. doi: 10.1111/j.1365-313X.2007.03218.x.
GSM173648	GSE7227	mARF10 rep1	Liu, P.P., Montgomery, T.A., Fahlgren, N., Kasschau, K.D., Nonogaki, H., and Carrington, J.C. (2007). Repression of AUXIN RESPONSE FACTOR10 by microRNA160 is critical for seed germination and post-germination stages. Plant J 52(1), 133-146. doi: 10.1111/j.1365-313X.2007.03218.x.
GSM173649	GSE7227	mARF10 rep2	Liu, P.P., Montgomery, T.A., Fahlgren, N., Kasschau, K.D., Nonogaki, H., and Carrington, J.C. (2007). Repression of AUXIN RESPONSE FACTOR10 by microRNA160 is critical for seed germination and post-germination stages. Plant J 52(1), 133-146. doi: 10.1111/j.1365-313X.2007.03218.x.
GSM173651	GSE7227	mARF10 rep3	Liu, P.P., Montgomery, T.A., Fahlgren, N., Kasschau, K.D., Nonogaki, H., and Carrington, J.C. (2007). Repression of AUXIN RESPONSE FACTOR10 by microRNA160 is critical for seed germination and post-germination stages. Plant J 52(1), 133-146. doi: 10.1111/j.1365-313X.2007.03218.x.
GSM177119	GSE7353	ga-1 (SALK_109115) mock treated for 1 hr, replicate 1	Willige, B.C., Ghosh, S., Nill, C., Zourelidou, M., Dohmann, E.M., Maier, A., et al. (2007). The DELLA domain of GA INSENSITIVE mediates the interaction with the GA INSENSITIVE DWARF1A gibberellin receptor of Arabidopsis. Plant Cell 19(4), 1209-1220. doi: 10.1105/tpc.107.051441.
GSM177120	GSE7353	ga-1 (SALK_109115) mock treated for 1 hr, replicate 2	Willige, B.C., Ghosh, S., Nill, C., Zourelidou, M., Dohmann, E.M., Maier, A., et al. (2007). The DELLA domain of GA INSENSITIVE mediates the interaction with the GA INSENSITIVE DWARF1A gibberellin receptor of Arabidopsis. Plant Cell 19(4), 1209-1220. doi: 10.1105/tpc.107.051441.
GSM177121	GSE7353	ga-1 (SALK_109115) mock treated for 1 hr, replicate 3	Willige, B.C., Ghosh, S., Nill, C., Zourelidou, M., Dohmann, E.M., Maier, A., et al. (2007). The DELLA domain of GA INSENSITIVE mediates the interaction with the GA INSENSITIVE DWARF1A gibberellin receptor of Arabidopsis. Plant Cell 19(4), 1209-1220. doi: 10.1105/tpc.107.051441.
GSM177122	GSE7353	ga-1 (SALK_109115) treated for 1 hr with 100 uM GA3, replicate 1	Willige, B.C., Ghosh, S., Nill, C., Zourelidou, M., Dohmann, E.M., Maier, A., et al. (2007). The DELLA domain of GA INSENSITIVE mediates the interaction with the GA INSENSITIVE DWARF1A gibberellin receptor of Arabidopsis. Plant Cell 19(4), 1209-1220. doi: 10.1105/tpc.107.051441.
GSM177123	GSE7353	ga-1 (SALK_109115) treated for 1 hr with 100 uM GA3, replicate 2	Willige, B.C., Ghosh, S., Nill, C., Zourelidou, M., Dohmann, E.M., Maier, A., et al. (2007). The DELLA domain of GA INSENSITIVE mediates the interaction with the GA INSENSITIVE DWARF1A gibberellin receptor of Arabidopsis. Plant Cell 19(4), 1209-1220. doi: 10.1105/tpc.107.051441.
GSM177124	GSE7353	ga-1 (SALK_109115) treated for 1 hr with 100 uM GA3, replicate 3	Willige, B.C., Ghosh, S., Nill, C., Zourelidou, M., Dohmann, E.M., Maier, A., et al. (2007). The DELLA domain of GA INSENSITIVE mediates the interaction with the GA INSENSITIVE DWARF1A gibberellin receptor of Arabidopsis. Plant Cell 19(4), 1209-1220. doi: 10.1105/tpc.107.051441.
GSM179958	GSE7432	Arabidopsis roots, air treatment, replica 1	Stepanova, A.N., Yun, J., Likhacheva, A.V., and Alonso, J.M. (2007). Multilevel interactions between ethylene and auxin in Arabidopsis roots. Plant Cell 19(7), 2169-2185. doi: 10.1105/tpc.107.052068.
GSM179959	GSE7432	Arabidopsis roots, air treatment, replica 2	Stepanova, A.N., Yun, J., Likhacheva, A.V., and Alonso, J.M. (2007). Multilevel interactions between ethylene and auxin in Arabidopsis roots. Plant Cell 19(7), 2169-2185. doi: 10.1105/tpc.107.052068.
GSM179960	GSE7432	Arabidopsis roots, ethylene treatment, replica 1	Stepanova, A.N., Yun, J., Likhacheva, A.V., and Alonso, J.M. (2007). Multilevel interactions between ethylene and auxin in Arabidopsis roots. Plant Cell 19(7), 2169-2185. doi: 10.1105/tpc.107.052068.
GSM179961	GSE7432	Arabidopsis roots, ethylene treatment, replica 2	Stepanova, A.N., Yun, J., Likhacheva, A.V., and Alonso, J.M. (2007). Multilevel interactions between ethylene and auxin in Arabidopsis roots. Plant Cell 19(7), 2169-2185. doi: 10.1105/tpc.107.052068.
GSM179963	GSE7432	Arabidopsis aux1 mutant roots, air treatment, replica 1	Stepanova, A.N., Yun, J., Likhacheva, A.V., and Alonso, J.M. (2007). Multilevel interactions between ethylene and auxin in Arabidopsis roots. Plant Cell 19(7), 2169-2185. doi: 10.1105/tpc.107.052068.
GSM179967	GSE7432	Arabidopsis aux1 mutant roots, air treatment, replica 2	Stepanova, A.N., Yun, J., Likhacheva, A.V., and Alonso, J.M. (2007). Multilevel interactions between ethylene and auxin in Arabidopsis roots. Plant Cell 19(7), 2169-2185. doi: 10.1105/tpc.107.052068.
GSM179969	GSE7432	Arabidopsis aux1 mutant roots, ethylene treatment, replica 1	Stepanova, A.N., Yun, J., Likhacheva, A.V., and Alonso, J.M. (2007). Multilevel interactions between ethylene and auxin in Arabidopsis roots. Plant Cell 19(7), 2169-2185. doi: 10.1105/tpc.107.052068.
GSM179970	GSE7432	Arabidopsis aux1 mutant roots, ethylene treatment, replica 2	Stepanova, A.N., Yun, J., Likhacheva, A.V., and Alonso, J.M. (2007). Multilevel interactions between ethylene and auxin in Arabidopsis roots. Plant Cell 19(7), 2169-2185. doi: 10.1105/tpc.107.052068.
GSM179971	GSE7432	Arabidopsis roots, mock treatment, replica 1	Stepanova, A.N., Yun, J., Likhacheva, A.V., and Alonso, J.M. (2007). Multilevel interactions between ethylene and auxin in Arabidopsis roots. Plant Cell 19(7), 2169-2185. doi: 10.1105/tpc.107.052068.
GSM179972	GSE7432	Arabidopsis roots, mock treatment, replica 2	Stepanova, A.N., Yun, J., Likhacheva, A.V., and Alonso, J.M. (2007). Multilevel interactions between ethylene and auxin in Arabidopsis roots. Plant Cell 19(7), 2169-2185. doi: 10.1105/tpc.107.052068.
GSM179973	GSE7432	Arabidopsis roots, IAA treatment, replica 1	Stepanova, A.N., Yun, J., Likhacheva, A.V., and Alonso, J.M. (2007). Multilevel interactions between ethylene and auxin in Arabidopsis roots. Plant Cell 19(7), 2169-2185. doi: 10.1105/tpc.107.052068.
GSM179974	GSE7432	Arabidopsis roots, IAA treatment, replica 2	Stepanova, A.N., Yun, J., Likhacheva, A.V., and Alonso, J.M. (2007). Multilevel interactions between ethylene and auxin in Arabidopsis roots. Plant Cell 19(7), 2169-2185. doi: 10.1105/tpc.107.052068.
GSM179975	GSE7432	Arabidopsis ein2 mutant roots, mock treatment, replica 1	Stepanova, A.N., Yun, J., Likhacheva, A.V., and Alonso, J.M. (2007). Multilevel interactions between ethylene and auxin in Arabidopsis roots. Plant Cell 19(7), 2169-2185. doi: 10.1105/tpc.107.052068.
GSM179976	GSE7432	Arabidopsis ein2 mutant roots, mock treatment, replica 2	Stepanova, A.N., Yun, J., Likhacheva, A.V., and Alonso, J.M. (2007). Multilevel interactions between ethylene and auxin in Arabidopsis roots. Plant Cell 19(7), 2169-2185. doi: 10.1105/tpc.107.052068.
GSM179977	GSE7432	Arabidopsis ein2 mutant roots, IAA treatment, replica 1	Stepanova, A.N., Yun, J., Likhacheva, A.V., and Alonso, J.M. (2007). Multilevel interactions between ethylene and auxin in Arabidopsis roots. Plant Cell 19(7), 2169-2185. doi: 10.1105/tpc.107.052068.
GSM179978	GSE7432	Arabidopsis ein2 mutant roots, IAA treatment, replica 2	Stepanova, A.N., Yun, J., Likhacheva, A.V., and Alonso, J.M. (2007). Multilevel interactions between ethylene and auxin in Arabidopsis roots. Plant Cell 19(7), 2169-2185. doi: 10.1105/tpc.107.052068.
GSM1844364	GSE71737	NO-NH-IA-CK-AB 0-0-0-0-0-rep1	Ristova, D., Carre, C., Pervent, M., Medici, A., Kim, G.J., Scalia, D., et al. (2016). Combinatorial interaction network of transcriptomic and phenotypic responses to nitrogen and hormones in the Arabidopsis thaliana root. Sci Signal 9(451), rs13. doi: 10.1126/scisignal.aaf2768.
GSM1844365	GSE71737	NO-NH-IA-CK-AB 0-0-0-0-0-rep2	Ristova, D., Carre, C., Pervent, M., Medici, A., Kim, G.J., Scalia, D., et al. (2016). Combinatorial interaction network of transcriptomic and phenotypic responses to nitrogen and hormones in the Arabidopsis thaliana root. Sci Signal 9(451), rs13. doi: 10.1126/scisignal.aaf2768.
GSM1844366	GSE71737	NO-NH-IA-CK-AB 0-0-0-0-1-rep1	Ristova, D., Carre, C., Pervent, M., Medici, A., Kim, G.J., Scalia, D., et al. (2016). Combinatorial interaction network of transcriptomic and phenotypic responses to nitrogen and hormones in the Arabidopsis thaliana root. Sci Signal 9(451), rs13. doi: 10.1126/scisignal.aaf2768.
GSM1844367	GSE71737	NO-NH-IA-CK-AB 0-0-0-0-1-rep2	Ristova, D., Carre, C., Pervent, M., Medici, A., Kim, G.J., Scalia, D., et al. (2016). Combinatorial interaction network of transcriptomic and phenotypic responses to nitrogen and hormones in the Arabidopsis thaliana root. Sci Signal 9(451), rs13. doi: 10.1126/scisignal.aaf2768.
GSM1844368	GSE71737	NO-NH-IA-CK-AB 0-0-0-1-0-rep1	Ristova, D., Carre, C., Pervent, M., Medici, A., Kim, G.J., Scalia, D., et al. (2016). Combinatorial interaction network of transcriptomic and phenotypic responses to nitrogen and hormones in the Arabidopsis thaliana root. Sci Signal 9(451), rs13. doi: 10.1126/scisignal.aaf2768.
GSM1844369	GSE71737	NO-NH-IA-CK-AB 0-0-0-1-0-rep2	Ristova, D., Carre, C., Pervent, M., Medici, A., Kim, G.J., Scalia, D., et al. (2016). Combinatorial interaction network of transcriptomic and phenotypic responses to nitrogen and hormones in the Arabidopsis thaliana root. Sci Signal 9(451), rs13. doi: 10.1126/scisignal.aaf2768.
GSM1844370	GSE71737	NO-NH-IA-CK-AB 0-0-0-1-1-rep1	Ristova, D., Carre, C., Pervent, M., Medici, A., Kim, G.J., Scalia, D., et al. (2016). Combinatorial interaction network of transcriptomic and phenotypic responses to nitrogen and hormones in the Arabidopsis thaliana root. Sci Signal 9(451), rs13. doi: 10.1126/scisignal.aaf2768.
GSM1844371	GSE71737	NO-NH-IA-CK-AB 0-0-0-1-1-rep2	Ristova, D., Carre, C., Pervent, M., Medici, A., Kim, G.J., Scalia, D., et al. (2016). Combinatorial interaction network of transcriptomic and phenotypic responses to nitrogen and hormones in the Arabidopsis thaliana root. Sci Signal 9(451), rs13. doi: 10.1126/scisignal.aaf2768.
GSM1844372	GSE71737	NO-NH-IA-CK-AB 0-0-1-0-0-rep1	Ristova, D., Carre, C., Pervent, M., Medici, A., Kim, G.J., Scalia, D., et al. (2016). Combinatorial interaction network of transcriptomic and phenotypic responses to nitrogen and hormones in the Arabidopsis thaliana root. Sci Signal 9(451), rs13. doi: 10.1126/scisignal.aaf2768.
GSM1844373	GSE71737	NO-NH-IA-CK-AB 0-0-1-0-0-rep2	Ristova, D., Carre, C., Pervent, M., Medici, A., Kim, G.J., Scalia, D., et al. (2016). Combinatorial interaction network of transcriptomic and phenotypic responses to nitrogen and hormones in the Arabidopsis thaliana root. Sci Signal 9(451), rs13. doi: 10.1126/scisignal.aaf2768.
GSM1844374	GSE71737	NO-NH-IA-CK-AB 0-0-1-0-1-rep1	Ristova, D., Carre, C., Pervent, M., Medici, A., Kim, G.J., Scalia, D., et al. (2016). Combinatorial interaction network of transcriptomic and phenotypic responses to nitrogen and hormones in the Arabidopsis thaliana root. Sci Signal 9(451), rs13. doi: 10.1126/scisignal.aaf2768.
GSM1844375	GSE71737	NO-NH-IA-CK-AB 0-0-1-0-1-rep2	Ristova, D., Carre, C., Pervent, M., Medici, A., Kim, G.J., Scalia, D., et al. (2016). Combinatorial interaction network of transcriptomic and phenotypic responses to nitrogen and hormones in the Arabidopsis thaliana root. Sci Signal 9(451), rs13. doi: 10.1126/scisignal.aaf2768.
GSM1844376	GSE71737	NO-NH-IA-CK-AB 0-0-1-1-0-rep1	Ristova, D., Carre, C., Pervent, M., Medici, A., Kim, G.J., Scalia, D., et al. (2016). Combinatorial interaction network of transcriptomic and phenotypic responses to nitrogen and hormones in the Arabidopsis thaliana root. Sci Signal 9(451), rs13. doi: 10.1126/scisignal.aaf2768.
GSM1844377	GSE71737	NO-NH-IA-CK-AB 0-0-1-1-0-rep2	Ristova, D., Carre, C., Pervent, M., Medici, A., Kim, G.J., Scalia, D., et al. (2016). Combinatorial interaction network of transcriptomic and phenotypic responses to nitrogen and hormones in the Arabidopsis thaliana root. Sci Signal 9(451), rs13. doi: 10.1126/scisignal.aaf2768.
GSM1844378	GSE71737	NO-NH-IA-CK-AB 0-0-1-1-1-rep1	Ristova, D., Carre, C., Pervent, M., Medici, A., Kim, G.J., Scalia, D., et al. (2016). Combinatorial interaction network of transcriptomic and phenotypic responses to nitrogen and hormones in the Arabidopsis thaliana root. Sci Signal 9(451), rs13. doi: 10.1126/scisignal.aaf2768.
GSM1844379	GSE71737	NO-NH-IA-CK-AB 0-0-1-1-1-rep2	Ristova, D., Carre, C., Pervent, M., Medici, A., Kim, G.J., Scalia, D., et al. (2016). Combinatorial interaction network of transcriptomic and phenotypic responses to nitrogen and hormones in the Arabidopsis thaliana root. Sci Signal 9(451), rs13. doi: 10.1126/scisignal.aaf2768.
GSM1844380	GSE71737	NO-NH-IA-CK-AB 0-1-0-0-0-rep1	Ristova, D., Carre, C., Pervent, M., Medici, A., Kim, G.J., Scalia, D., et al. (2016). Combinatorial interaction network of transcriptomic and phenotypic responses to nitrogen and hormones in the Arabidopsis thaliana root. Sci Signal 9(451), rs13. doi: 10.1126/scisignal.aaf2768.
GSM1844381	GSE71737	NO-NH-IA-CK-AB 0-1-0-0-0-rep2	Ristova, D., Carre, C., Pervent, M., Medici, A., Kim, G.J., Scalia, D., et al. (2016). Combinatorial interaction network of transcriptomic and phenotypic responses to nitrogen and hormones in the Arabidopsis thaliana root. Sci Signal 9(451), rs13. doi: 10.1126/scisignal.aaf2768.
GSM1844382	GSE71737	NO-NH-IA-CK-AB 0-1-0-0-1-rep1	Ristova, D., Carre, C., Pervent, M., Medici, A., Kim, G.J., Scalia, D., et al. (2016). Combinatorial interaction network of transcriptomic and phenotypic responses to nitrogen and hormones in the Arabidopsis thaliana root. Sci Signal 9(451), rs13. doi: 10.1126/scisignal.aaf2768.
GSM1844383	GSE71737	NO-NH-IA-CK-AB 0-1-0-0-1-rep2	Ristova, D., Carre, C., Pervent, M., Medici, A., Kim, G.J., Scalia, D., et al. (2016). Combinatorial interaction network of transcriptomic and phenotypic responses to nitrogen and hormones in the Arabidopsis thaliana root. Sci Signal 9(451), rs13. doi: 10.1126/scisignal.aaf2768.
GSM1844384	GSE71737	NO-NH-IA-CK-AB 0-1-0-1-0-rep1	Ristova, D., Carre, C., Pervent, M., Medici, A., Kim, G.J., Scalia, D., et al. (2016). Combinatorial interaction network of transcriptomic and phenotypic responses to nitrogen and hormones in the Arabidopsis thaliana root. Sci Signal 9(451), rs13. doi: 10.1126/scisignal.aaf2768.
GSM1844385	GSE71737	NO-NH-IA-CK-AB 0-1-0-1-0-rep2	Ristova, D., Carre, C., Pervent, M., Medici, A., Kim, G.J., Scalia, D., et al. (2016). Combinatorial interaction network of transcriptomic and phenotypic responses to nitrogen and hormones in the Arabidopsis thaliana root. Sci Signal 9(451), rs13. doi: 10.1126/scisignal.aaf2768.
GSM1844386	GSE71737	NO-NH-IA-CK-AB 0-1-0-1-1-rep1	Ristova, D., Carre, C., Pervent, M., Medici, A., Kim, G.J., Scalia, D., et al. (2016). Combinatorial interaction network of transcriptomic and phenotypic responses to nitrogen and hormones in the Arabidopsis thaliana root. Sci Signal 9(451), rs13. doi: 10.1126/scisignal.aaf2768.
GSM1844387	GSE71737	NO-NH-IA-CK-AB 0-1-0-1-1-rep2	Ristova, D., Carre, C., Pervent, M., Medici, A., Kim, G.J., Scalia, D., et al. (2016). Combinatorial interaction network of transcriptomic and phenotypic responses to nitrogen and hormones in the Arabidopsis thaliana root. Sci Signal 9(451), rs13. doi: 10.1126/scisignal.aaf2768.
GSM1844388	GSE71737	NO-NH-IA-CK-AB 0-1-1-0-0-rep1	Ristova, D., Carre, C., Pervent, M., Medici, A., Kim, G.J., Scalia, D., et al. (2016). Combinatorial interaction network of transcriptomic and phenotypic responses to nitrogen and hormones in the Arabidopsis thaliana root. Sci Signal 9(451), rs13. doi: 10.1126/scisignal.aaf2768.
GSM1844389	GSE71737	NO-NH-IA-CK-AB 0-1-1-0-0-rep2	Ristova, D., Carre, C., Pervent, M., Medici, A., Kim, G.J., Scalia, D., et al. (2016). Combinatorial interaction network of transcriptomic and phenotypic responses to nitrogen and hormones in the Arabidopsis thaliana root. Sci Signal 9(451), rs13. doi: 10.1126/scisignal.aaf2768.
GSM1844390	GSE71737	NO-NH-IA-CK-AB 0-1-1-0-1-rep1	Ristova, D., Carre, C., Pervent, M., Medici, A., Kim, G.J., Scalia, D., et al. (2016). Combinatorial interaction network of transcriptomic and phenotypic responses to nitrogen and hormones in the Arabidopsis thaliana root. Sci Signal 9(451), rs13. doi: 10.1126/scisignal.aaf2768.
GSM1844391	GSE71737	NO-NH-IA-CK-AB 0-1-1-0-1-rep2	Ristova, D., Carre, C., Pervent, M., Medici, A., Kim, G.J., Scalia, D., et al. (2016). Combinatorial interaction network of transcriptomic and phenotypic responses to nitrogen and hormones in the Arabidopsis thaliana root. Sci Signal 9(451), rs13. doi: 10.1126/scisignal.aaf2768.
GSM1844392	GSE71737	NO-NH-IA-CK-AB 0-1-1-1-0-rep1	Ristova, D., Carre, C., Pervent, M., Medici, A., Kim, G.J., Scalia, D., et al. (2016). Combinatorial interaction network of transcriptomic and phenotypic responses to nitrogen and hormones in the Arabidopsis thaliana root. Sci Signal 9(451), rs13. doi: 10.1126/scisignal.aaf2768.
GSM1844393	GSE71737	NO-NH-IA-CK-AB 0-1-1-1-0-rep2	Ristova, D., Carre, C., Pervent, M., Medici, A., Kim, G.J., Scalia, D., et al. (2016). Combinatorial interaction network of transcriptomic and phenotypic responses to nitrogen and hormones in the Arabidopsis thaliana root. Sci Signal 9(451), rs13. doi: 10.1126/scisignal.aaf2768.
GSM1844394	GSE71737	NO-NH-IA-CK-AB 0-1-1-1-1-rep1	Ristova, D., Carre, C., Pervent, M., Medici, A., Kim, G.J., Scalia, D., et al. (2016). Combinatorial interaction network of transcriptomic and phenotypic responses to nitrogen and hormones in the Arabidopsis thaliana root. Sci Signal 9(451), rs13. doi: 10.1126/scisignal.aaf2768.
GSM1844395	GSE71737	NO-NH-IA-CK-AB 0-1-1-1-1-rep2	Ristova, D., Carre, C., Pervent, M., Medici, A., Kim, G.J., Scalia, D., et al. (2016). Combinatorial interaction network of transcriptomic and phenotypic responses to nitrogen and hormones in the Arabidopsis thaliana root. Sci Signal 9(451), rs13. doi: 10.1126/scisignal.aaf2768.
GSM1844396	GSE71737	NO-NH-IA-CK-AB 1-0-0-0-0-rep1	Ristova, D., Carre, C., Pervent, M., Medici, A., Kim, G.J., Scalia, D., et al. (2016). Combinatorial interaction network of transcriptomic and phenotypic responses to nitrogen and hormones in the Arabidopsis thaliana root. Sci Signal 9(451), rs13. doi: 10.1126/scisignal.aaf2768.
GSM1844397	GSE71737	NO-NH-IA-CK-AB 1-0-0-0-0-rep2	Ristova, D., Carre, C., Pervent, M., Medici, A., Kim, G.J., Scalia, D., et al. (2016). Combinatorial interaction network of transcriptomic and phenotypic responses to nitrogen and hormones in the Arabidopsis thaliana root. Sci Signal 9(451), rs13. doi: 10.1126/scisignal.aaf2768.
GSM1844398	GSE71737	NO-NH-IA-CK-AB 1-0-0-0-1-rep1	Ristova, D., Carre, C., Pervent, M., Medici, A., Kim, G.J., Scalia, D., et al. (2016). Combinatorial interaction network of transcriptomic and phenotypic responses to nitrogen and hormones in the Arabidopsis thaliana root. Sci Signal 9(451), rs13. doi: 10.1126/scisignal.aaf2768.
GSM1844399	GSE71737	NO-NH-IA-CK-AB 1-0-0-0-1-rep2	Ristova, D., Carre, C., Pervent, M., Medici, A., Kim, G.J., Scalia, D., et al. (2016). Combinatorial interaction network of transcriptomic and phenotypic responses to nitrogen and hormones in the Arabidopsis thaliana root. Sci Signal 9(451), rs13. doi: 10.1126/scisignal.aaf2768.
GSM1844400	GSE71737	NO-NH-IA-CK-AB 1-0-0-1-0-rep1	Ristova, D., Carre, C., Pervent, M., Medici, A., Kim, G.J., Scalia, D., et al. (2016). Combinatorial interaction network of transcriptomic and phenotypic responses to nitrogen and hormones in the Arabidopsis thaliana root. Sci Signal 9(451), rs13. doi: 10.1126/scisignal.aaf2768.
GSM1844401	GSE71737	NO-NH-IA-CK-AB 1-0-0-1-0-rep2	Ristova, D., Carre, C., Pervent, M., Medici, A., Kim, G.J., Scalia, D., et al. (2016). Combinatorial interaction network of transcriptomic and phenotypic responses to nitrogen and hormones in the Arabidopsis thaliana root. Sci Signal 9(451), rs13. doi: 10.1126/scisignal.aaf2768.
GSM1844402	GSE71737	NO-NH-IA-CK-AB 1-0-0-1-1-rep1	Ristova, D., Carre, C., Pervent, M., Medici, A., Kim, G.J., Scalia, D., et al. (2016). Combinatorial interaction network of transcriptomic and phenotypic responses to nitrogen and hormones in the Arabidopsis thaliana root. Sci Signal 9(451), rs13. doi: 10.1126/scisignal.aaf2768.
GSM1844403	GSE71737	NO-NH-IA-CK-AB 1-0-0-1-1-rep2	Ristova, D., Carre, C., Pervent, M., Medici, A., Kim, G.J., Scalia, D., et al. (2016). Combinatorial interaction network of transcriptomic and phenotypic responses to nitrogen and hormones in the Arabidopsis thaliana root. Sci Signal 9(451), rs13. doi: 10.1126/scisignal.aaf2768.
GSM1844404	GSE71737	NO-NH-IA-CK-AB 1-0-1-0-0-rep1	Ristova, D., Carre, C., Pervent, M., Medici, A., Kim, G.J., Scalia, D., et al. (2016). Combinatorial interaction network of transcriptomic and phenotypic responses to nitrogen and hormones in the Arabidopsis thaliana root. Sci Signal 9(451), rs13. doi: 10.1126/scisignal.aaf2768.
GSM1844405	GSE71737	NO-NH-IA-CK-AB 1-0-1-0-0-rep2	Ristova, D., Carre, C., Pervent, M., Medici, A., Kim, G.J., Scalia, D., et al. (2016). Combinatorial interaction network of transcriptomic and phenotypic responses to nitrogen and hormones in the Arabidopsis thaliana root. Sci Signal 9(451), rs13. doi: 10.1126/scisignal.aaf2768.
GSM1844406	GSE71737	NO-NH-IA-CK-AB 1-0-1-0-1-rep1	Ristova, D., Carre, C., Pervent, M., Medici, A., Kim, G.J., Scalia, D., et al. (2016). Combinatorial interaction network of transcriptomic and phenotypic responses to nitrogen and hormones in the Arabidopsis thaliana root. Sci Signal 9(451), rs13. doi: 10.1126/scisignal.aaf2768.
GSM1844407	GSE71737	NO-NH-IA-CK-AB 1-0-1-0-1-rep2	Ristova, D., Carre, C., Pervent, M., Medici, A., Kim, G.J., Scalia, D., et al. (2016). Combinatorial interaction network of transcriptomic and phenotypic responses to nitrogen and hormones in the Arabidopsis thaliana root. Sci Signal 9(451), rs13. doi: 10.1126/scisignal.aaf2768.
GSM1844408	GSE71737	NO-NH-IA-CK-AB 1-0-1-1-0-rep1	Ristova, D., Carre, C., Pervent, M., Medici, A., Kim, G.J., Scalia, D., et al. (2016). Combinatorial interaction network of transcriptomic and phenotypic responses to nitrogen and hormones in the Arabidopsis thaliana root. Sci Signal 9(451), rs13. doi: 10.1126/scisignal.aaf2768.
GSM1844409	GSE71737	NO-NH-IA-CK-AB 1-0-1-1-0-rep2	Ristova, D., Carre, C., Pervent, M., Medici, A., Kim, G.J., Scalia, D., et al. (2016). Combinatorial interaction network of transcriptomic and phenotypic responses to nitrogen and hormones in the Arabidopsis thaliana root. Sci Signal 9(451), rs13. doi: 10.1126/scisignal.aaf2768.
GSM1844410	GSE71737	NO-NH-IA-CK-AB 1-0-1-1-1-rep1	Ristova, D., Carre, C., Pervent, M., Medici, A., Kim, G.J., Scalia, D., et al. (2016). Combinatorial interaction network of transcriptomic and phenotypic responses to nitrogen and hormones in the Arabidopsis thaliana root. Sci Signal 9(451), rs13. doi: 10.1126/scisignal.aaf2768.
GSM1844411	GSE71737	NO-NH-IA-CK-AB 1-0-1-1-1-rep2	Ristova, D., Carre, C., Pervent, M., Medici, A., Kim, G.J., Scalia, D., et al. (2016). Combinatorial interaction network of transcriptomic and phenotypic responses to nitrogen and hormones in the Arabidopsis thaliana root. Sci Signal 9(451), rs13. doi: 10.1126/scisignal.aaf2768.
GSM1844412	GSE71737	NO-NH-IA-CK-AB 0.5-0.5-0-0-0-rep1	Ristova, D., Carre, C., Pervent, M., Medici, A., Kim, G.J., Scalia, D., et al. (2016). Combinatorial interaction network of transcriptomic and phenotypic responses to nitrogen and hormones in the Arabidopsis thaliana root. Sci Signal 9(451), rs13. doi: 10.1126/scisignal.aaf2768.
GSM1844413	GSE71737	NO-NH-IA-CK-AB 0.5-0.5-0-0-0-rep2	Ristova, D., Carre, C., Pervent, M., Medici, A., Kim, G.J., Scalia, D., et al. (2016). Combinatorial interaction network of transcriptomic and phenotypic responses to nitrogen and hormones in the Arabidopsis thaliana root. Sci Signal 9(451), rs13. doi: 10.1126/scisignal.aaf2768.
GSM1844414	GSE71737	NO-NH-IA-CK-AB 0.5-0.5-0-0-1-rep1	Ristova, D., Carre, C., Pervent, M., Medici, A., Kim, G.J., Scalia, D., et al. (2016). Combinatorial interaction network of transcriptomic and phenotypic responses to nitrogen and hormones in the Arabidopsis thaliana root. Sci Signal 9(451), rs13. doi: 10.1126/scisignal.aaf2768.
GSM1844415	GSE71737	NO-NH-IA-CK-AB 0.5-0.5-0-0-1-rep2	Ristova, D., Carre, C., Pervent, M., Medici, A., Kim, G.J., Scalia, D., et al. (2016). Combinatorial interaction network of transcriptomic and phenotypic responses to nitrogen and hormones in the Arabidopsis thaliana root. Sci Signal 9(451), rs13. doi: 10.1126/scisignal.aaf2768.
GSM1844416	GSE71737	NO-NH-IA-CK-AB 0.5-0.5-0-1-0-rep1	Ristova, D., Carre, C., Pervent, M., Medici, A., Kim, G.J., Scalia, D., et al. (2016). Combinatorial interaction network of transcriptomic and phenotypic responses to nitrogen and hormones in the Arabidopsis thaliana root. Sci Signal 9(451), rs13. doi: 10.1126/scisignal.aaf2768.
GSM1844417	GSE71737	NO-NH-IA-CK-AB 0.5-0.5-0-1-0-rep2	Ristova, D., Carre, C., Pervent, M., Medici, A., Kim, G.J., Scalia, D., et al. (2016). Combinatorial interaction network of transcriptomic and phenotypic responses to nitrogen and hormones in the Arabidopsis thaliana root. Sci Signal 9(451), rs13. doi: 10.1126/scisignal.aaf2768.
GSM1844418	GSE71737	NO-NH-IA-CK-AB 0.5-0.5-0-1-1-rep1	Ristova, D., Carre, C., Pervent, M., Medici, A., Kim, G.J., Scalia, D., et al. (2016). Combinatorial interaction network of transcriptomic and phenotypic responses to nitrogen and hormones in the Arabidopsis thaliana root. Sci Signal 9(451), rs13. doi: 10.1126/scisignal.aaf2768.
GSM1844419	GSE71737	NO-NH-IA-CK-AB 0.5-0.5-0-1-1-rep2	Ristova, D., Carre, C., Pervent, M., Medici, A., Kim, G.J., Scalia, D., et al. (2016). Combinatorial interaction network of transcriptomic and phenotypic responses to nitrogen and hormones in the Arabidopsis thaliana root. Sci Signal 9(451), rs13. doi: 10.1126/scisignal.aaf2768.
GSM1844420	GSE71737	NO-NH-IA-CK-AB 0.5-0.5-1-0-0-rep1	Ristova, D., Carre, C., Pervent, M., Medici, A., Kim, G.J., Scalia, D., et al. (2016). Combinatorial interaction network of transcriptomic and phenotypic responses to nitrogen and hormones in the Arabidopsis thaliana root. Sci Signal 9(451), rs13. doi: 10.1126/scisignal.aaf2768.
GSM1844421	GSE71737	NO-NH-IA-CK-AB 0.5-0.5-1-0-0-rep2	Ristova, D., Carre, C., Pervent, M., Medici, A., Kim, G.J., Scalia, D., et al. (2016). Combinatorial interaction network of transcriptomic and phenotypic responses to nitrogen and hormones in the Arabidopsis thaliana root. Sci Signal 9(451), rs13. doi: 10.1126/scisignal.aaf2768.
GSM1844422	GSE71737	NO-NH-IA-CK-AB 0.5-0.5-1-0-1-rep1	Ristova, D., Carre, C., Pervent, M., Medici, A., Kim, G.J., Scalia, D., et al. (2016). Combinatorial interaction network of transcriptomic and phenotypic responses to nitrogen and hormones in the Arabidopsis thaliana root. Sci Signal 9(451), rs13. doi: 10.1126/scisignal.aaf2768.
GSM1844423	GSE71737	NO-NH-IA-CK-AB 0.5-0.5-1-0-1-rep2	Ristova, D., Carre, C., Pervent, M., Medici, A., Kim, G.J., Scalia, D., et al. (2016). Combinatorial interaction network of transcriptomic and phenotypic responses to nitrogen and hormones in the Arabidopsis thaliana root. Sci Signal 9(451), rs13. doi: 10.1126/scisignal.aaf2768.
GSM1844424	GSE71737	NO-NH-IA-CK-AB 0.5-0.5-1-1-0-rep1	Ristova, D., Carre, C., Pervent, M., Medici, A., Kim, G.J., Scalia, D., et al. (2016). Combinatorial interaction network of transcriptomic and phenotypic responses to nitrogen and hormones in the Arabidopsis thaliana root. Sci Signal 9(451), rs13. doi: 10.1126/scisignal.aaf2768.
GSM1844425	GSE71737	NO-NH-IA-CK-AB 0.5-0.5-1-1-0-rep2	Ristova, D., Carre, C., Pervent, M., Medici, A., Kim, G.J., Scalia, D., et al. (2016). Combinatorial interaction network of transcriptomic and phenotypic responses to nitrogen and hormones in the Arabidopsis thaliana root. Sci Signal 9(451), rs13. doi: 10.1126/scisignal.aaf2768.
GSM1844426	GSE71737	NO-NH-IA-CK-AB 0.5-0.5-1-1-1-rep1	Ristova, D., Carre, C., Pervent, M., Medici, A., Kim, G.J., Scalia, D., et al. (2016). Combinatorial interaction network of transcriptomic and phenotypic responses to nitrogen and hormones in the Arabidopsis thaliana root. Sci Signal 9(451), rs13. doi: 10.1126/scisignal.aaf2768.
GSM1844427	GSE71737	NO-NH-IA-CK-AB 0.5-0.5-1-1-1-rep2	Ristova, D., Carre, C., Pervent, M., Medici, A., Kim, G.J., Scalia, D., et al. (2016). Combinatorial interaction network of transcriptomic and phenotypic responses to nitrogen and hormones in the Arabidopsis thaliana root. Sci Signal 9(451), rs13. doi: 10.1126/scisignal.aaf2768.
GSM197135	GSE7961	wt_1 with array type ATH1 from Affymetrix	[Dataset] Balzergue S, North H, Plessis A, Martin-Magniette ML. Data from: affy_aba_ath1-Characterization of aba3-1 suppressor mutants. Gene Expression Ominibus. (2007) https://www.ncbi.nlm.nih.gov/geo/query/acc.cgi
GSM197136	GSE7961	aba3-1_1 with array type ATH1 from Affymetrix	[Dataset] Balzergue S, North H, Plessis A, Martin-Magniette ML. Data from: affy_aba_ath1-Characterization of aba3-1 suppressor mutants. Gene Expression Ominibus. (2007) https://www.ncbi.nlm.nih.gov/geo/query/acc.cgi
GSM197138	GSE7961	S15-118_1 with array type ATH1 from Affymetrix	[Dataset] Balzergue S, North H, Plessis A, Martin-Magniette ML. Data from: affy_aba_ath1-Characterization of aba3-1 suppressor mutants. Gene Expression Ominibus. (2007) https://www.ncbi.nlm.nih.gov/geo/query/acc.cgi
GSM197139	GSE7961	S58-2_1 with array type ATH1 from Affymetrix	[Dataset] Balzergue S, North H, Plessis A, Martin-Magniette ML. Data from: affy_aba_ath1-Characterization of aba3-1 suppressor mutants. Gene Expression Ominibus. (2007) https://www.ncbi.nlm.nih.gov/geo/query/acc.cgi
GSM197140	GSE7961	S82-2_1 with array type ATH1 from Affymetrix	[Dataset] Balzergue S, North H, Plessis A, Martin-Magniette ML. Data from: affy_aba_ath1-Characterization of aba3-1 suppressor mutants. Gene Expression Ominibus. (2007) https://www.ncbi.nlm.nih.gov/geo/query/acc.cgi
GSM197141	GSE7961	wt_2 with array type ATH1 from Affymetrix	[Dataset] Balzergue S, North H, Plessis A, Martin-Magniette ML. Data from: affy_aba_ath1-Characterization of aba3-1 suppressor mutants. Gene Expression Ominibus. (2007) https://www.ncbi.nlm.nih.gov/geo/query/acc.cgi
GSM197142	GSE7961	aba3-1_2 with array type ATH1 from Affymetrix	[Dataset] Balzergue S, North H, Plessis A, Martin-Magniette ML. Data from: affy_aba_ath1-Characterization of aba3-1 suppressor mutants. Gene Expression Ominibus. (2007) https://www.ncbi.nlm.nih.gov/geo/query/acc.cgi
GSM197144	GSE7961	S15-118_2 with array type ATH1 from Affymetrix	[Dataset] Balzergue S, North H, Plessis A, Martin-Magniette ML. Data from: affy_aba_ath1-Characterization of aba3-1 suppressor mutants. Gene Expression Ominibus. (2007) https://www.ncbi.nlm.nih.gov/geo/query/acc.cgi
GSM197145	GSE7961	S58-2_2 with array type ATH1 from Affymetrix	[Dataset] Balzergue S, North H, Plessis A, Martin-Magniette ML. Data from: affy_aba_ath1-Characterization of aba3-1 suppressor mutants. Gene Expression Ominibus. (2007) https://www.ncbi.nlm.nih.gov/geo/query/acc.cgi
GSM197146	GSE7961	S82-2_2 with array type ATH1 from Affymetrix	[Dataset] Balzergue S, North H, Plessis A, Martin-Magniette ML. Data from: affy_aba_ath1-Characterization of aba3-1 suppressor mutants. Gene Expression Ominibus. (2007) https://www.ncbi.nlm.nih.gov/geo/query/acc.cgi
GSM216899	GSE8739	ga1-3_shoots_1h_GA4_repl1	Zentella, R., Zhang, Z.L., Park, M., Thomas, S.G., Endo, A., Murase, K., et al. (2007). Global analysis of della direct targets in early gibberellin signaling in Arabidopsis. Plant Cell 19(10), 3037-3057. doi: 10.1105/tpc.107.054999.
GSM216901	GSE8739	ga1-3_shoots_1h_GA4_repl2	Zentella, R., Zhang, Z.L., Park, M., Thomas, S.G., Endo, A., Murase, K., et al. (2007). Global analysis of della direct targets in early gibberellin signaling in Arabidopsis. Plant Cell 19(10), 3037-3057. doi: 10.1105/tpc.107.054999.
GSM216904	GSE8739	ga1-3_shoots_1h_GA4_repl3	Zentella, R., Zhang, Z.L., Park, M., Thomas, S.G., Endo, A., Murase, K., et al. (2007). Global analysis of della direct targets in early gibberellin signaling in Arabidopsis. Plant Cell 19(10), 3037-3057. doi: 10.1105/tpc.107.054999.
GSM216906	GSE8739	ga1-3_shoots_1h_GA4_repl4	Zentella, R., Zhang, Z.L., Park, M., Thomas, S.G., Endo, A., Murase, K., et al. (2007). Global analysis of della direct targets in early gibberellin signaling in Arabidopsis. Plant Cell 19(10), 3037-3057. doi: 10.1105/tpc.107.054999.
GSM216934	GSE8741	Dex-rga(delta17)_shoots_2h_GA4_repl1	Zentella, R., Zhang, Z.L., Park, M., Thomas, S.G., Endo, A., Murase, K., et al. (2007). Global analysis of della direct targets in early gibberellin signaling in Arabidopsis. Plant Cell 19(10), 3037-3057. doi: 10.1105/tpc.107.054999.
GSM216938	GSE8741	Dex-rga(delta17)_shoots_2h_GA4_repl2	Zentella, R., Zhang, Z.L., Park, M., Thomas, S.G., Endo, A., Murase, K., et al. (2007). Global analysis of della direct targets in early gibberellin signaling in Arabidopsis. Plant Cell 19(10), 3037-3057. doi: 10.1105/tpc.107.054999.
GSM216943	GSE8741	Dex-rga(delta17)_shoots_2h_GA4_repl3	Zentella, R., Zhang, Z.L., Park, M., Thomas, S.G., Endo, A., Murase, K., et al. (2007). Global analysis of della direct targets in early gibberellin signaling in Arabidopsis. Plant Cell 19(10), 3037-3057. doi: 10.1105/tpc.107.054999.
GSM216945	GSE8741	Dex-rga(delta17)_shoots_4h_GA4_repl1	Zentella, R., Zhang, Z.L., Park, M., Thomas, S.G., Endo, A., Murase, K., et al. (2007). Global analysis of della direct targets in early gibberellin signaling in Arabidopsis. Plant Cell 19(10), 3037-3057. doi: 10.1105/tpc.107.054999.
GSM216947	GSE8741	Dex-rga(delta17)_shoots_4h_GA4_repl2	Zentella, R., Zhang, Z.L., Park, M., Thomas, S.G., Endo, A., Murase, K., et al. (2007). Global analysis of della direct targets in early gibberellin signaling in Arabidopsis. Plant Cell 19(10), 3037-3057. doi: 10.1105/tpc.107.054999.
GSM216949	GSE8741	Dex-rga(delta17)_shoots_4h_GA4_repl3	Zentella, R., Zhang, Z.L., Park, M., Thomas, S.G., Endo, A., Murase, K., et al. (2007). Global analysis of della direct targets in early gibberellin signaling in Arabidopsis. Plant Cell 19(10), 3037-3057. doi: 10.1105/tpc.107.054999.
GSM216951	GSE8741	Dex-rga(delta17)_shoots_2h_GA4+DEX_repl1	Zentella, R., Zhang, Z.L., Park, M., Thomas, S.G., Endo, A., Murase, K., et al. (2007). Global analysis of della direct targets in early gibberellin signaling in Arabidopsis. Plant Cell 19(10), 3037-3057. doi: 10.1105/tpc.107.054999.
GSM216953	GSE8741	Dex-rga(delta17)_shoots_2h_GA4+DEX_repl2	Zentella, R., Zhang, Z.L., Park, M., Thomas, S.G., Endo, A., Murase, K., et al. (2007). Global analysis of della direct targets in early gibberellin signaling in Arabidopsis. Plant Cell 19(10), 3037-3057. doi: 10.1105/tpc.107.054999.
GSM216958	GSE8741	Dex-rga(delta17)_shoots_2h_GA4+DEX_repl3	Zentella, R., Zhang, Z.L., Park, M., Thomas, S.G., Endo, A., Murase, K., et al. (2007). Global analysis of della direct targets in early gibberellin signaling in Arabidopsis. Plant Cell 19(10), 3037-3057. doi: 10.1105/tpc.107.054999.
GSM216960	GSE8741	Dex-rga(delta17)_shoots_4h_GA4+DEX_repl1	Zentella, R., Zhang, Z.L., Park, M., Thomas, S.G., Endo, A., Murase, K., et al. (2007). Global analysis of della direct targets in early gibberellin signaling in Arabidopsis. Plant Cell 19(10), 3037-3057. doi: 10.1105/tpc.107.054999.
GSM216962	GSE8741	Dex-rga(delta17)_shoots_4h_GA4+DEX_repl2	Zentella, R., Zhang, Z.L., Park, M., Thomas, S.G., Endo, A., Murase, K., et al. (2007). Global analysis of della direct targets in early gibberellin signaling in Arabidopsis. Plant Cell 19(10), 3037-3057. doi: 10.1105/tpc.107.054999.
GSM216964	GSE8741	Dex-rga(delta17)_shoots_4h_GA4+DEX_repl3	Zentella, R., Zhang, Z.L., Park, M., Thomas, S.G., Endo, A., Murase, K., et al. (2007). Global analysis of della direct targets in early gibberellin signaling in Arabidopsis. Plant Cell 19(10), 3037-3057. doi: 10.1105/tpc.107.054999.
GSM216966	GSE8741	Vector_shoots_4h_GA4_repl1	Zentella, R., Zhang, Z.L., Park, M., Thomas, S.G., Endo, A., Murase, K., et al. (2007). Global analysis of della direct targets in early gibberellin signaling in Arabidopsis. Plant Cell 19(10), 3037-3057. doi: 10.1105/tpc.107.054999.
GSM216969	GSE8741	Vector_shoots_4h_GA4_repl2	Zentella, R., Zhang, Z.L., Park, M., Thomas, S.G., Endo, A., Murase, K., et al. (2007). Global analysis of della direct targets in early gibberellin signaling in Arabidopsis. Plant Cell 19(10), 3037-3057. doi: 10.1105/tpc.107.054999.
GSM216973	GSE8741	Vector_shoots_4h_GA4+DEX_repl1	Zentella, R., Zhang, Z.L., Park, M., Thomas, S.G., Endo, A., Murase, K., et al. (2007). Global analysis of della direct targets in early gibberellin signaling in Arabidopsis. Plant Cell 19(10), 3037-3057. doi: 10.1105/tpc.107.054999.
GSM216981	GSE8741	Vector_shoots_4h_GA4+DEX_repl2	Zentella, R., Zhang, Z.L., Park, M., Thomas, S.G., Endo, A., Murase, K., et al. (2007). Global analysis of della direct targets in early gibberellin signaling in Arabidopsis. Plant Cell 19(10), 3037-3057. doi: 10.1105/tpc.107.054999.
GSM2236317	GSE84446	control .5h_rep1	Lewis, D.R., Ramirez, M.V., Miller, N.D., Vallabhaneni, P., Ray, W.K., Helm, R.F., et al. (2011). Auxin and ethylene induce flavonol accumulation through distinct transcriptional networks. Plant Physiol 156(1), 144-164. doi: 10.1104/pp.111.172502.
GSM2236318	GSE84446	control 1h_rep1	Lewis, D.R., Ramirez, M.V., Miller, N.D., Vallabhaneni, P., Ray, W.K., Helm, R.F., et al. (2011). Auxin and ethylene induce flavonol accumulation through distinct transcriptional networks. Plant Physiol 156(1), 144-164. doi: 10.1104/pp.111.172502.
GSM2236319	GSE84446	control 2h_rep1	Lewis, D.R., Ramirez, M.V., Miller, N.D., Vallabhaneni, P., Ray, W.K., Helm, R.F., et al. (2011). Auxin and ethylene induce flavonol accumulation through distinct transcriptional networks. Plant Physiol 156(1), 144-164. doi: 10.1104/pp.111.172502.
GSM2236320	GSE84446	control 4h_rep1	Lewis, D.R., Ramirez, M.V., Miller, N.D., Vallabhaneni, P., Ray, W.K., Helm, R.F., et al. (2011). Auxin and ethylene induce flavonol accumulation through distinct transcriptional networks. Plant Physiol 156(1), 144-164. doi: 10.1104/pp.111.172502.
GSM2236321	GSE84446	control 8h_rep1	Lewis, D.R., Ramirez, M.V., Miller, N.D., Vallabhaneni, P., Ray, W.K., Helm, R.F., et al. (2011). Auxin and ethylene induce flavonol accumulation through distinct transcriptional networks. Plant Physiol 156(1), 144-164. doi: 10.1104/pp.111.172502.
GSM2236322	GSE84446	control 12h_rep1	Lewis, D.R., Ramirez, M.V., Miller, N.D., Vallabhaneni, P., Ray, W.K., Helm, R.F., et al. (2011). Auxin and ethylene induce flavonol accumulation through distinct transcriptional networks. Plant Physiol 156(1), 144-164. doi: 10.1104/pp.111.172502.
GSM2236323	GSE84446	control 24h_rep1	Lewis, D.R., Ramirez, M.V., Miller, N.D., Vallabhaneni, P., Ray, W.K., Helm, R.F., et al. (2011). Auxin and ethylene induce flavonol accumulation through distinct transcriptional networks. Plant Physiol 156(1), 144-164. doi: 10.1104/pp.111.172502.
GSM2236324	GSE84446	ACC 0h_rep1	Lewis, D.R., Ramirez, M.V., Miller, N.D., Vallabhaneni, P., Ray, W.K., Helm, R.F., et al. (2011). Auxin and ethylene induce flavonol accumulation through distinct transcriptional networks. Plant Physiol 156(1), 144-164. doi: 10.1104/pp.111.172502.
GSM2236325	GSE84446	ACC .5h_rep1	Lewis, D.R., Ramirez, M.V., Miller, N.D., Vallabhaneni, P., Ray, W.K., Helm, R.F., et al. (2011). Auxin and ethylene induce flavonol accumulation through distinct transcriptional networks. Plant Physiol 156(1), 144-164. doi: 10.1104/pp.111.172502.
GSM2236326	GSE84446	ACC 1h_rep1	Lewis, D.R., Ramirez, M.V., Miller, N.D., Vallabhaneni, P., Ray, W.K., Helm, R.F., et al. (2011). Auxin and ethylene induce flavonol accumulation through distinct transcriptional networks. Plant Physiol 156(1), 144-164. doi: 10.1104/pp.111.172502.
GSM2236327	GSE84446	ACC 2h_rep1	Lewis, D.R., Ramirez, M.V., Miller, N.D., Vallabhaneni, P., Ray, W.K., Helm, R.F., et al. (2011). Auxin and ethylene induce flavonol accumulation through distinct transcriptional networks. Plant Physiol 156(1), 144-164. doi: 10.1104/pp.111.172502.
GSM2236328	GSE84446	ACC 4h_rep1	Lewis, D.R., Ramirez, M.V., Miller, N.D., Vallabhaneni, P., Ray, W.K., Helm, R.F., et al. (2011). Auxin and ethylene induce flavonol accumulation through distinct transcriptional networks. Plant Physiol 156(1), 144-164. doi: 10.1104/pp.111.172502.
GSM2236329	GSE84446	ACC 8h_rep1	Lewis, D.R., Ramirez, M.V., Miller, N.D., Vallabhaneni, P., Ray, W.K., Helm, R.F., et al. (2011). Auxin and ethylene induce flavonol accumulation through distinct transcriptional networks. Plant Physiol 156(1), 144-164. doi: 10.1104/pp.111.172502.
GSM2236330	GSE84446	ACC 12h_rep1	Lewis, D.R., Ramirez, M.V., Miller, N.D., Vallabhaneni, P., Ray, W.K., Helm, R.F., et al. (2011). Auxin and ethylene induce flavonol accumulation through distinct transcriptional networks. Plant Physiol 156(1), 144-164. doi: 10.1104/pp.111.172502.
GSM2236331	GSE84446	ACC 24h_rep1	Lewis, D.R., Ramirez, M.V., Miller, N.D., Vallabhaneni, P., Ray, W.K., Helm, R.F., et al. (2011). Auxin and ethylene induce flavonol accumulation through distinct transcriptional networks. Plant Physiol 156(1), 144-164. doi: 10.1104/pp.111.172502.
GSM2236333	GSE84446	control .5h_rep2	Lewis, D.R., Ramirez, M.V., Miller, N.D., Vallabhaneni, P., Ray, W.K., Helm, R.F., et al. (2011). Auxin and ethylene induce flavonol accumulation through distinct transcriptional networks. Plant Physiol 156(1), 144-164. doi: 10.1104/pp.111.172502.
GSM2236334	GSE84446	control 1h_rep2	Lewis, D.R., Ramirez, M.V., Miller, N.D., Vallabhaneni, P., Ray, W.K., Helm, R.F., et al. (2011). Auxin and ethylene induce flavonol accumulation through distinct transcriptional networks. Plant Physiol 156(1), 144-164. doi: 10.1104/pp.111.172502.
GSM2236335	GSE84446	control 2h_rep2	Lewis, D.R., Ramirez, M.V., Miller, N.D., Vallabhaneni, P., Ray, W.K., Helm, R.F., et al. (2011). Auxin and ethylene induce flavonol accumulation through distinct transcriptional networks. Plant Physiol 156(1), 144-164. doi: 10.1104/pp.111.172502.
GSM2236336	GSE84446	control 4h_rep2	Lewis, D.R., Ramirez, M.V., Miller, N.D., Vallabhaneni, P., Ray, W.K., Helm, R.F., et al. (2011). Auxin and ethylene induce flavonol accumulation through distinct transcriptional networks. Plant Physiol 156(1), 144-164. doi: 10.1104/pp.111.172502.
GSM2236337	GSE84446	control 8h_rep2	Lewis, D.R., Ramirez, M.V., Miller, N.D., Vallabhaneni, P., Ray, W.K., Helm, R.F., et al. (2011). Auxin and ethylene induce flavonol accumulation through distinct transcriptional networks. Plant Physiol 156(1), 144-164. doi: 10.1104/pp.111.172502.
GSM2236338	GSE84446	control 12h_rep2	Lewis, D.R., Ramirez, M.V., Miller, N.D., Vallabhaneni, P., Ray, W.K., Helm, R.F., et al. (2011). Auxin and ethylene induce flavonol accumulation through distinct transcriptional networks. Plant Physiol 156(1), 144-164. doi: 10.1104/pp.111.172502.
GSM2236339	GSE84446	control 24h_rep2	Lewis, D.R., Ramirez, M.V., Miller, N.D., Vallabhaneni, P., Ray, W.K., Helm, R.F., et al. (2011). Auxin and ethylene induce flavonol accumulation through distinct transcriptional networks. Plant Physiol 156(1), 144-164. doi: 10.1104/pp.111.172502.
GSM2236340	GSE84446	ACC 0h_rep2	Lewis, D.R., Ramirez, M.V., Miller, N.D., Vallabhaneni, P., Ray, W.K., Helm, R.F., et al. (2011). Auxin and ethylene induce flavonol accumulation through distinct transcriptional networks. Plant Physiol 156(1), 144-164. doi: 10.1104/pp.111.172502.
GSM2236341	GSE84446	ACC .5h_rep2	Lewis, D.R., Ramirez, M.V., Miller, N.D., Vallabhaneni, P., Ray, W.K., Helm, R.F., et al. (2011). Auxin and ethylene induce flavonol accumulation through distinct transcriptional networks. Plant Physiol 156(1), 144-164. doi: 10.1104/pp.111.172502.
GSM2236342	GSE84446	ACC 1h_rep2	Lewis, D.R., Ramirez, M.V., Miller, N.D., Vallabhaneni, P., Ray, W.K., Helm, R.F., et al. (2011). Auxin and ethylene induce flavonol accumulation through distinct transcriptional networks. Plant Physiol 156(1), 144-164. doi: 10.1104/pp.111.172502.
GSM2236343	GSE84446	ACC 2h_rep2	Lewis, D.R., Ramirez, M.V., Miller, N.D., Vallabhaneni, P., Ray, W.K., Helm, R.F., et al. (2011). Auxin and ethylene induce flavonol accumulation through distinct transcriptional networks. Plant Physiol 156(1), 144-164. doi: 10.1104/pp.111.172502.
GSM2236344	GSE84446	ACC 4h_rep2	Lewis, D.R., Ramirez, M.V., Miller, N.D., Vallabhaneni, P., Ray, W.K., Helm, R.F., et al. (2011). Auxin and ethylene induce flavonol accumulation through distinct transcriptional networks. Plant Physiol 156(1), 144-164. doi: 10.1104/pp.111.172502.
GSM2236345	GSE84446	ACC 8h_rep2	Lewis, D.R., Ramirez, M.V., Miller, N.D., Vallabhaneni, P., Ray, W.K., Helm, R.F., et al. (2011). Auxin and ethylene induce flavonol accumulation through distinct transcriptional networks. Plant Physiol 156(1), 144-164. doi: 10.1104/pp.111.172502.
GSM2236346	GSE84446	ACC 12h_rep2	Lewis, D.R., Ramirez, M.V., Miller, N.D., Vallabhaneni, P., Ray, W.K., Helm, R.F., et al. (2011). Auxin and ethylene induce flavonol accumulation through distinct transcriptional networks. Plant Physiol 156(1), 144-164. doi: 10.1104/pp.111.172502.
GSM2236347	GSE84446	ACC 24h_rep2	Lewis, D.R., Ramirez, M.V., Miller, N.D., Vallabhaneni, P., Ray, W.K., Helm, R.F., et al. (2011). Auxin and ethylene induce flavonol accumulation through distinct transcriptional networks. Plant Physiol 156(1), 144-164. doi: 10.1104/pp.111.172502.
GSM2236349	GSE84446	control .5h_rep3	Lewis, D.R., Ramirez, M.V., Miller, N.D., Vallabhaneni, P., Ray, W.K., Helm, R.F., et al. (2011). Auxin and ethylene induce flavonol accumulation through distinct transcriptional networks. Plant Physiol 156(1), 144-164. doi: 10.1104/pp.111.172502.
GSM2236350	GSE84446	control 1h_rep3	Lewis, D.R., Ramirez, M.V., Miller, N.D., Vallabhaneni, P., Ray, W.K., Helm, R.F., et al. (2011). Auxin and ethylene induce flavonol accumulation through distinct transcriptional networks. Plant Physiol 156(1), 144-164. doi: 10.1104/pp.111.172502.
GSM2236351	GSE84446	control 2h_rep3	Lewis, D.R., Ramirez, M.V., Miller, N.D., Vallabhaneni, P., Ray, W.K., Helm, R.F., et al. (2011). Auxin and ethylene induce flavonol accumulation through distinct transcriptional networks. Plant Physiol 156(1), 144-164. doi: 10.1104/pp.111.172502.
GSM2236352	GSE84446	control 4h_rep3	Lewis, D.R., Ramirez, M.V., Miller, N.D., Vallabhaneni, P., Ray, W.K., Helm, R.F., et al. (2011). Auxin and ethylene induce flavonol accumulation through distinct transcriptional networks. Plant Physiol 156(1), 144-164. doi: 10.1104/pp.111.172502.
GSM2236353	GSE84446	control 8h_rep3	Lewis, D.R., Ramirez, M.V., Miller, N.D., Vallabhaneni, P., Ray, W.K., Helm, R.F., et al. (2011). Auxin and ethylene induce flavonol accumulation through distinct transcriptional networks. Plant Physiol 156(1), 144-164. doi: 10.1104/pp.111.172502.
GSM2236354	GSE84446	control 12h_rep3	Lewis, D.R., Ramirez, M.V., Miller, N.D., Vallabhaneni, P., Ray, W.K., Helm, R.F., et al. (2011). Auxin and ethylene induce flavonol accumulation through distinct transcriptional networks. Plant Physiol 156(1), 144-164. doi: 10.1104/pp.111.172502.
GSM2236355	GSE84446	control 24h_rep3	Lewis, D.R., Ramirez, M.V., Miller, N.D., Vallabhaneni, P., Ray, W.K., Helm, R.F., et al. (2011). Auxin and ethylene induce flavonol accumulation through distinct transcriptional networks. Plant Physiol 156(1), 144-164. doi: 10.1104/pp.111.172502.
GSM2236356	GSE84446	ACC 0h_rep3	Lewis, D.R., Ramirez, M.V., Miller, N.D., Vallabhaneni, P., Ray, W.K., Helm, R.F., et al. (2011). Auxin and ethylene induce flavonol accumulation through distinct transcriptional networks. Plant Physiol 156(1), 144-164. doi: 10.1104/pp.111.172502.
GSM2236357	GSE84446	ACC .5h_rep3	Lewis, D.R., Ramirez, M.V., Miller, N.D., Vallabhaneni, P., Ray, W.K., Helm, R.F., et al. (2011). Auxin and ethylene induce flavonol accumulation through distinct transcriptional networks. Plant Physiol 156(1), 144-164. doi: 10.1104/pp.111.172502.
GSM2236358	GSE84446	ACC 1h_rep3	Lewis, D.R., Ramirez, M.V., Miller, N.D., Vallabhaneni, P., Ray, W.K., Helm, R.F., et al. (2011). Auxin and ethylene induce flavonol accumulation through distinct transcriptional networks. Plant Physiol 156(1), 144-164. doi: 10.1104/pp.111.172502.
GSM2236359	GSE84446	ACC 2h_rep3	Lewis, D.R., Ramirez, M.V., Miller, N.D., Vallabhaneni, P., Ray, W.K., Helm, R.F., et al. (2011). Auxin and ethylene induce flavonol accumulation through distinct transcriptional networks. Plant Physiol 156(1), 144-164. doi: 10.1104/pp.111.172502.
GSM2236360	GSE84446	ACC 4h_rep3	Lewis, D.R., Ramirez, M.V., Miller, N.D., Vallabhaneni, P., Ray, W.K., Helm, R.F., et al. (2011). Auxin and ethylene induce flavonol accumulation through distinct transcriptional networks. Plant Physiol 156(1), 144-164. doi: 10.1104/pp.111.172502.
GSM2236361	GSE84446	ACC 8h_rep3	Lewis, D.R., Ramirez, M.V., Miller, N.D., Vallabhaneni, P., Ray, W.K., Helm, R.F., et al. (2011). Auxin and ethylene induce flavonol accumulation through distinct transcriptional networks. Plant Physiol 156(1), 144-164. doi: 10.1104/pp.111.172502.
GSM2236362	GSE84446	ACC 12h_rep3	Lewis, D.R., Ramirez, M.V., Miller, N.D., Vallabhaneni, P., Ray, W.K., Helm, R.F., et al. (2011). Auxin and ethylene induce flavonol accumulation through distinct transcriptional networks. Plant Physiol 156(1), 144-164. doi: 10.1104/pp.111.172502.
GSM2236363	GSE84446	ACC 24h_rep3	Lewis, D.R., Ramirez, M.V., Miller, N.D., Vallabhaneni, P., Ray, W.K., Helm, R.F., et al. (2011). Auxin and ethylene induce flavonol accumulation through distinct transcriptional networks. Plant Physiol 156(1), 144-164. doi: 10.1104/pp.111.172502.
GSM226899	GSE8955	WT_Seedling_Dark_1	[Dataset] Mukesh Jain,Jitendra P Khurana,Sudip Chattopadhyay,Sreeramaiah N Gangappa. Data from: Transcription profiling by array of Arabidopsis mutant for atmyc2 and/or cop1 grown under constant blue-light or dark and treated with abscisic acid. Arrayexpress-repository, V1. (2012) https://www.ebi.ac.uk/arrayexpress/experiments/E-GEOD-8955
GSM226900	GSE8955	WT_Seedling_Dark_2	[Dataset] Mukesh Jain,Jitendra P Khurana,Sudip Chattopadhyay,Sreeramaiah N Gangappa. Data from: Transcription profiling by array of Arabidopsis mutant for atmyc2 and/or cop1 grown under constant blue-light or dark and treated with abscisic acid. Arrayexpress-repository, V1. (2012) https://www.ebi.ac.uk/arrayexpress/experiments/E-GEOD-8955
GSM226901	GSE8955	atmyc2_Seedling_Dark_1	[Dataset] Mukesh Jain,Jitendra P Khurana,Sudip Chattopadhyay,Sreeramaiah N Gangappa. Data from: Transcription profiling by array of Arabidopsis mutant for atmyc2 and/or cop1 grown under constant blue-light or dark and treated with abscisic acid. Arrayexpress-repository, V1. (2012) https://www.ebi.ac.uk/arrayexpress/experiments/E-GEOD-8955
GSM226902	GSE8955	atmyc2_Seedling_Dark_2	[Dataset] Mukesh Jain,Jitendra P Khurana,Sudip Chattopadhyay,Sreeramaiah N Gangappa. Data from: Transcription profiling by array of Arabidopsis mutant for atmyc2 and/or cop1 grown under constant blue-light or dark and treated with abscisic acid. Arrayexpress-repository, V1. (2012) https://www.ebi.ac.uk/arrayexpress/experiments/E-GEOD-8955
GSM226903	GSE8955	cop1-6_Seedling_Dark_1	[Dataset] Mukesh Jain,Jitendra P Khurana,Sudip Chattopadhyay,Sreeramaiah N Gangappa. Data from: Transcription profiling by array of Arabidopsis mutant for atmyc2 and/or cop1 grown under constant blue-light or dark and treated with abscisic acid. Arrayexpress-repository, V1. (2012) https://www.ebi.ac.uk/arrayexpress/experiments/E-GEOD-8955
GSM226904	GSE8955	cop1-6_Seedling_Dark_2	[Dataset] Mukesh Jain,Jitendra P Khurana,Sudip Chattopadhyay,Sreeramaiah N Gangappa. Data from: Transcription profiling by array of Arabidopsis mutant for atmyc2 and/or cop1 grown under constant blue-light or dark and treated with abscisic acid. Arrayexpress-repository, V1. (2012) https://www.ebi.ac.uk/arrayexpress/experiments/E-GEOD-8955
GSM226905	GSE8955	atmyc2 cop1-6_Seedling_Dark_1	[Dataset] Mukesh Jain,Jitendra P Khurana,Sudip Chattopadhyay,Sreeramaiah N Gangappa. Data from: Transcription profiling by array of Arabidopsis mutant for atmyc2 and/or cop1 grown under constant blue-light or dark and treated with abscisic acid. Arrayexpress-repository, V1. (2012) https://www.ebi.ac.uk/arrayexpress/experiments/E-GEOD-8955
GSM226906	GSE8955	atmyc2 cop1-6_Seedling_Dark_2	[Dataset] Mukesh Jain,Jitendra P Khurana,Sudip Chattopadhyay,Sreeramaiah N Gangappa. Data from: Transcription profiling by array of Arabidopsis mutant for atmyc2 and/or cop1 grown under constant blue-light or dark and treated with abscisic acid. Arrayexpress-repository, V1. (2012) https://www.ebi.ac.uk/arrayexpress/experiments/E-GEOD-8955
GSM226907	GSE8955	WT_Seedling_BL_1	[Dataset] Mukesh Jain,Jitendra P Khurana,Sudip Chattopadhyay,Sreeramaiah N Gangappa. Data from: Transcription profiling by array of Arabidopsis mutant for atmyc2 and/or cop1 grown under constant blue-light or dark and treated with abscisic acid. Arrayexpress-repository, V1. (2012) https://www.ebi.ac.uk/arrayexpress/experiments/E-GEOD-8955
GSM226908	GSE8955	WT_Seedling_BL_2	[Dataset] Mukesh Jain,Jitendra P Khurana,Sudip Chattopadhyay,Sreeramaiah N Gangappa. Data from: Transcription profiling by array of Arabidopsis mutant for atmyc2 and/or cop1 grown under constant blue-light or dark and treated with abscisic acid. Arrayexpress-repository, V1. (2012) https://www.ebi.ac.uk/arrayexpress/experiments/E-GEOD-8955
GSM226909	GSE8955	atmyc2_Seedling_BL_1	[Dataset] Mukesh Jain,Jitendra P Khurana,Sudip Chattopadhyay,Sreeramaiah N Gangappa. Data from: Transcription profiling by array of Arabidopsis mutant for atmyc2 and/or cop1 grown under constant blue-light or dark and treated with abscisic acid. Arrayexpress-repository, V1. (2012) https://www.ebi.ac.uk/arrayexpress/experiments/E-GEOD-8955
GSM226910	GSE8955	atmyc2_Seedling_BL_2	[Dataset] Mukesh Jain,Jitendra P Khurana,Sudip Chattopadhyay,Sreeramaiah N Gangappa. Data from: Transcription profiling by array of Arabidopsis mutant for atmyc2 and/or cop1 grown under constant blue-light or dark and treated with abscisic acid. Arrayexpress-repository, V1. (2012) https://www.ebi.ac.uk/arrayexpress/experiments/E-GEOD-8955
GSM226911	GSE8955	cop1-6_Seedling_BL_1	[Dataset] Mukesh Jain,Jitendra P Khurana,Sudip Chattopadhyay,Sreeramaiah N Gangappa. Data from: Transcription profiling by array of Arabidopsis mutant for atmyc2 and/or cop1 grown under constant blue-light or dark and treated with abscisic acid. Arrayexpress-repository, V1. (2012) https://www.ebi.ac.uk/arrayexpress/experiments/E-GEOD-8955
GSM226912	GSE8955	cop1-6_Seedling_BL_2	[Dataset] Mukesh Jain,Jitendra P Khurana,Sudip Chattopadhyay,Sreeramaiah N Gangappa. Data from: Transcription profiling by array of Arabidopsis mutant for atmyc2 and/or cop1 grown under constant blue-light or dark and treated with abscisic acid. Arrayexpress-repository, V1. (2012) https://www.ebi.ac.uk/arrayexpress/experiments/E-GEOD-8955
GSM226913	GSE8955	atmyc2 cop1-6_Seedling_BL_1	[Dataset] Mukesh Jain,Jitendra P Khurana,Sudip Chattopadhyay,Sreeramaiah N Gangappa. Data from: Transcription profiling by array of Arabidopsis mutant for atmyc2 and/or cop1 grown under constant blue-light or dark and treated with abscisic acid. Arrayexpress-repository, V1. (2012) https://www.ebi.ac.uk/arrayexpress/experiments/E-GEOD-8955
GSM226914	GSE8955	atmyc2 cop1-6_Seedling_BL_2	[Dataset] Mukesh Jain,Jitendra P Khurana,Sudip Chattopadhyay,Sreeramaiah N Gangappa. Data from: Transcription profiling by array of Arabidopsis mutant for atmyc2 and/or cop1 grown under constant blue-light or dark and treated with abscisic acid. Arrayexpress-repository, V1. (2012) https://www.ebi.ac.uk/arrayexpress/experiments/E-GEOD-8955
GSM226915	GSE8955	WT_Seedling_BL+ABA_1	[Dataset] Mukesh Jain,Jitendra P Khurana,Sudip Chattopadhyay,Sreeramaiah N Gangappa. Data from: Transcription profiling by array of Arabidopsis mutant for atmyc2 and/or cop1 grown under constant blue-light or dark and treated with abscisic acid. Arrayexpress-repository, V1. (2012) https://www.ebi.ac.uk/arrayexpress/experiments/E-GEOD-8955
GSM226916	GSE8955	WT_Seedling_BL+ABA_2	[Dataset] Mukesh Jain,Jitendra P Khurana,Sudip Chattopadhyay,Sreeramaiah N Gangappa. Data from: Transcription profiling by array of Arabidopsis mutant for atmyc2 and/or cop1 grown under constant blue-light or dark and treated with abscisic acid. Arrayexpress-repository, V1. (2012) https://www.ebi.ac.uk/arrayexpress/experiments/E-GEOD-8955
GSM226917	GSE8955	atmyc2_Seedling_BL+ABA_1	[Dataset] Mukesh Jain,Jitendra P Khurana,Sudip Chattopadhyay,Sreeramaiah N Gangappa. Data from: Transcription profiling by array of Arabidopsis mutant for atmyc2 and/or cop1 grown under constant blue-light or dark and treated with abscisic acid. Arrayexpress-repository, V1. (2012) https://www.ebi.ac.uk/arrayexpress/experiments/E-GEOD-8955
GSM226918	GSE8955	atmyc2_Seedling_BL+ABA_2	[Dataset] Mukesh Jain,Jitendra P Khurana,Sudip Chattopadhyay,Sreeramaiah N Gangappa. Data from: Transcription profiling by array of Arabidopsis mutant for atmyc2 and/or cop1 grown under constant blue-light or dark and treated with abscisic acid. Arrayexpress-repository, V1. (2012) https://www.ebi.ac.uk/arrayexpress/experiments/E-GEOD-8955
GSM226919	GSE8955	cop1-6_Seedling_BL+ABA_1	[Dataset] Mukesh Jain,Jitendra P Khurana,Sudip Chattopadhyay,Sreeramaiah N Gangappa. Data from: Transcription profiling by array of Arabidopsis mutant for atmyc2 and/or cop1 grown under constant blue-light or dark and treated with abscisic acid. Arrayexpress-repository, V1. (2012) https://www.ebi.ac.uk/arrayexpress/experiments/E-GEOD-8955
GSM226920	GSE8955	cop1-6_Seedling_BL+ABA_2	[Dataset] Mukesh Jain,Jitendra P Khurana,Sudip Chattopadhyay,Sreeramaiah N Gangappa. Data from: Transcription profiling by array of Arabidopsis mutant for atmyc2 and/or cop1 grown under constant blue-light or dark and treated with abscisic acid. Arrayexpress-repository, V1. (2012) https://www.ebi.ac.uk/arrayexpress/experiments/E-GEOD-8955
GSM253193	GSE10019	RGA-GR-MOCK-REP1	Hou, X., Hu, W.W., Shen, L., Lee, L.Y., Tao, Z., Han, J.H., et al. (2008). Global identification of DELLA target genes during Arabidopsis flower development. Plant Physiol 147(3), 1126-1142. doi: 10.1104/pp.108.121301.
GSM253194	GSE10019	RGA-GR-DEX-REP1	Hou, X., Hu, W.W., Shen, L., Lee, L.Y., Tao, Z., Han, J.H., et al. (2008). Global identification of DELLA target genes during Arabidopsis flower development. Plant Physiol 147(3), 1126-1142. doi: 10.1104/pp.108.121301.
GSM253195	GSE10019	RGA-GR-MOCK-REP2	Hou, X., Hu, W.W., Shen, L., Lee, L.Y., Tao, Z., Han, J.H., et al. (2008). Global identification of DELLA target genes during Arabidopsis flower development. Plant Physiol 147(3), 1126-1142. doi: 10.1104/pp.108.121301.
GSM253196	GSE10019	RGA-GR-DEX-REP2	Hou, X., Hu, W.W., Shen, L., Lee, L.Y., Tao, Z., Han, J.H., et al. (2008). Global identification of DELLA target genes during Arabidopsis flower development. Plant Physiol 147(3), 1126-1142. doi: 10.1104/pp.108.121301.
GSM253197	GSE10019	RGA-GR-MOCK-REP3	Hou, X., Hu, W.W., Shen, L., Lee, L.Y., Tao, Z., Han, J.H., et al. (2008). Global identification of DELLA target genes during Arabidopsis flower development. Plant Physiol 147(3), 1126-1142. doi: 10.1104/pp.108.121301.
GSM253198	GSE10019	RGA-GR-DEX-REP3	Hou, X., Hu, W.W., Shen, L., Lee, L.Y., Tao, Z., Han, J.H., et al. (2008). Global identification of DELLA target genes during Arabidopsis flower development. Plant Physiol 147(3), 1126-1142. doi: 10.1104/pp.108.121301.
GSM253199	GSE10019	Nontransgenic(ga1-3rgargl2)-DEX-REP1	Hou, X., Hu, W.W., Shen, L., Lee, L.Y., Tao, Z., Han, J.H., et al. (2008). Global identification of DELLA target genes during Arabidopsis flower development. Plant Physiol 147(3), 1126-1142. doi: 10.1104/pp.108.121301.
GSM253200	GSE10019	Nontransgenic(ga1-3rgargl2)-DEX-REP2	Hou, X., Hu, W.W., Shen, L., Lee, L.Y., Tao, Z., Han, J.H., et al. (2008). Global identification of DELLA target genes during Arabidopsis flower development. Plant Physiol 147(3), 1126-1142. doi: 10.1104/pp.108.121301.
GSM253201	GSE10019	Nontransgenic(ga1-3rgargl2)-DEX-REP3	Hou, X., Hu, W.W., Shen, L., Lee, L.Y., Tao, Z., Han, J.H., et al. (2008). Global identification of DELLA target genes during Arabidopsis flower development. Plant Physiol 147(3), 1126-1142. doi: 10.1104/pp.108.121301.
GSM25858	GSE1491	Negative control - 1	Armstrong, J.I., Yuan, S., Dale, J.M., Tanner, V.N., and Theologis, A. (2004). Identification of inhibitors of auxin transcriptional activation by means of chemical genetics in Arabidopsis. Proc Natl Acad Sci U S A 101(41), 14978-14983. doi: 10.1073/pnas.0404312101.
GSM25859	GSE1491	Negative Control - 2	Armstrong, J.I., Yuan, S., Dale, J.M., Tanner, V.N., and Theologis, A. (2004). Identification of inhibitors of auxin transcriptional activation by means of chemical genetics in Arabidopsis. Proc Natl Acad Sci U S A 101(41), 14978-14983. doi: 10.1073/pnas.0404312101.
GSM25860	GSE1491	Negative Control - 3	Armstrong, J.I., Yuan, S., Dale, J.M., Tanner, V.N., and Theologis, A. (2004). Identification of inhibitors of auxin transcriptional activation by means of chemical genetics in Arabidopsis. Proc Natl Acad Sci U S A 101(41), 14978-14983. doi: 10.1073/pnas.0404312101.
GSM25861	GSE1491	Negative Control - 4	Armstrong, J.I., Yuan, S., Dale, J.M., Tanner, V.N., and Theologis, A. (2004). Identification of inhibitors of auxin transcriptional activation by means of chemical genetics in Arabidopsis. Proc Natl Acad Sci U S A 101(41), 14978-14983. doi: 10.1073/pnas.0404312101.
GSM25862	GSE1491	IAA treated - 1	Armstrong, J.I., Yuan, S., Dale, J.M., Tanner, V.N., and Theologis, A. (2004). Identification of inhibitors of auxin transcriptional activation by means of chemical genetics in Arabidopsis. Proc Natl Acad Sci U S A 101(41), 14978-14983. doi: 10.1073/pnas.0404312101.
GSM25863	GSE1491	IAA Treated - 2	Armstrong, J.I., Yuan, S., Dale, J.M., Tanner, V.N., and Theologis, A. (2004). Identification of inhibitors of auxin transcriptional activation by means of chemical genetics in Arabidopsis. Proc Natl Acad Sci U S A 101(41), 14978-14983. doi: 10.1073/pnas.0404312101.
GSM25864	GSE1491	IAA Treated - 3	Armstrong, J.I., Yuan, S., Dale, J.M., Tanner, V.N., and Theologis, A. (2004). Identification of inhibitors of auxin transcriptional activation by means of chemical genetics in Arabidopsis. Proc Natl Acad Sci U S A 101(41), 14978-14983. doi: 10.1073/pnas.0404312101.
GSM25865	GSE1491	IAA Treated - 4	Armstrong, J.I., Yuan, S., Dale, J.M., Tanner, V.N., and Theologis, A. (2004). Identification of inhibitors of auxin transcriptional activation by means of chemical genetics in Arabidopsis. Proc Natl Acad Sci U S A 101(41), 14978-14983. doi: 10.1073/pnas.0404312101.
GSM25866	GSE1491	A Treated - 1	Armstrong, J.I., Yuan, S., Dale, J.M., Tanner, V.N., and Theologis, A. (2004). Identification of inhibitors of auxin transcriptional activation by means of chemical genetics in Arabidopsis. Proc Natl Acad Sci U S A 101(41), 14978-14983. doi: 10.1073/pnas.0404312101.
GSM25867	GSE1491	A Treated - 2	Armstrong, J.I., Yuan, S., Dale, J.M., Tanner, V.N., and Theologis, A. (2004). Identification of inhibitors of auxin transcriptional activation by means of chemical genetics in Arabidopsis. Proc Natl Acad Sci U S A 101(41), 14978-14983. doi: 10.1073/pnas.0404312101.
GSM25868	GSE1491	A treated - 3	Armstrong, J.I., Yuan, S., Dale, J.M., Tanner, V.N., and Theologis, A. (2004). Identification of inhibitors of auxin transcriptional activation by means of chemical genetics in Arabidopsis. Proc Natl Acad Sci U S A 101(41), 14978-14983. doi: 10.1073/pnas.0404312101.
GSM25869	GSE1491	A Treated - 4	Armstrong, J.I., Yuan, S., Dale, J.M., Tanner, V.N., and Theologis, A. (2004). Identification of inhibitors of auxin transcriptional activation by means of chemical genetics in Arabidopsis. Proc Natl Acad Sci U S A 101(41), 14978-14983. doi: 10.1073/pnas.0404312101.
GSM25870	GSE1491	B Treated - 1	Armstrong, J.I., Yuan, S., Dale, J.M., Tanner, V.N., and Theologis, A. (2004). Identification of inhibitors of auxin transcriptional activation by means of chemical genetics in Arabidopsis. Proc Natl Acad Sci U S A 101(41), 14978-14983. doi: 10.1073/pnas.0404312101.
GSM25871	GSE1491	B Treated - 2	Armstrong, J.I., Yuan, S., Dale, J.M., Tanner, V.N., and Theologis, A. (2004). Identification of inhibitors of auxin transcriptional activation by means of chemical genetics in Arabidopsis. Proc Natl Acad Sci U S A 101(41), 14978-14983. doi: 10.1073/pnas.0404312101.
GSM25872	GSE1491	B Treated - 3	Armstrong, J.I., Yuan, S., Dale, J.M., Tanner, V.N., and Theologis, A. (2004). Identification of inhibitors of auxin transcriptional activation by means of chemical genetics in Arabidopsis. Proc Natl Acad Sci U S A 101(41), 14978-14983. doi: 10.1073/pnas.0404312101.
GSM25873	GSE1491	IAA/A Treated - 1	Armstrong, J.I., Yuan, S., Dale, J.M., Tanner, V.N., and Theologis, A. (2004). Identification of inhibitors of auxin transcriptional activation by means of chemical genetics in Arabidopsis. Proc Natl Acad Sci U S A 101(41), 14978-14983. doi: 10.1073/pnas.0404312101.
GSM25874	GSE1491	IAA/A Treated - 2	Armstrong, J.I., Yuan, S., Dale, J.M., Tanner, V.N., and Theologis, A. (2004). Identification of inhibitors of auxin transcriptional activation by means of chemical genetics in Arabidopsis. Proc Natl Acad Sci U S A 101(41), 14978-14983. doi: 10.1073/pnas.0404312101.
GSM25875	GSE1491	IAA/A Treated - 3	Armstrong, J.I., Yuan, S., Dale, J.M., Tanner, V.N., and Theologis, A. (2004). Identification of inhibitors of auxin transcriptional activation by means of chemical genetics in Arabidopsis. Proc Natl Acad Sci U S A 101(41), 14978-14983. doi: 10.1073/pnas.0404312101.
GSM25876	GSE1491	IAA/B Treated - 1	Armstrong, J.I., Yuan, S., Dale, J.M., Tanner, V.N., and Theologis, A. (2004). Identification of inhibitors of auxin transcriptional activation by means of chemical genetics in Arabidopsis. Proc Natl Acad Sci U S A 101(41), 14978-14983. doi: 10.1073/pnas.0404312101.
GSM25877	GSE1491	IAA/B Treated - 2	Armstrong, J.I., Yuan, S., Dale, J.M., Tanner, V.N., and Theologis, A. (2004). Identification of inhibitors of auxin transcriptional activation by means of chemical genetics in Arabidopsis. Proc Natl Acad Sci U S A 101(41), 14978-14983. doi: 10.1073/pnas.0404312101.
GSM25878	GSE1491	IAA/B Treated - 3	Armstrong, J.I., Yuan, S., Dale, J.M., Tanner, V.N., and Theologis, A. (2004). Identification of inhibitors of auxin transcriptional activation by means of chemical genetics in Arabidopsis. Proc Natl Acad Sci U S A 101(41), 14978-14983. doi: 10.1073/pnas.0404312101.
GSM282693	GSE11216	arf2_brz_1	Vert, G., Walcher, C.L., Chory, J., and Nemhauser, J.L. (2008). Integration of auxin and brassinosteroid pathways by Auxin Response Factor 2. Proc Natl Acad Sci U S A 105(28), 9829-9834. doi: 10.1073/pnas.0803996105.
GSM282694	GSE11216	arf2_mock_rep1	Vert, G., Walcher, C.L., Chory, J., and Nemhauser, J.L. (2008). Integration of auxin and brassinosteroid pathways by Auxin Response Factor 2. Proc Natl Acad Sci U S A 105(28), 9829-9834. doi: 10.1073/pnas.0803996105.
GSM282695	GSE11216	arf2_mock_rep2	Vert, G., Walcher, C.L., Chory, J., and Nemhauser, J.L. (2008). Integration of auxin and brassinosteroid pathways by Auxin Response Factor 2. Proc Natl Acad Sci U S A 105(28), 9829-9834. doi: 10.1073/pnas.0803996105.
GSM282696	GSE11216	arf2_mock_rep3	Vert, G., Walcher, C.L., Chory, J., and Nemhauser, J.L. (2008). Integration of auxin and brassinosteroid pathways by Auxin Response Factor 2. Proc Natl Acad Sci U S A 105(28), 9829-9834. doi: 10.1073/pnas.0803996105.
GSM282697	GSE11216	Col_BRZ_rep1	Vert, G., Walcher, C.L., Chory, J., and Nemhauser, J.L. (2008). Integration of auxin and brassinosteroid pathways by Auxin Response Factor 2. Proc Natl Acad Sci U S A 105(28), 9829-9834. doi: 10.1073/pnas.0803996105.
GSM282698	GSE11216	Col_BRZ_rep2	Vert, G., Walcher, C.L., Chory, J., and Nemhauser, J.L. (2008). Integration of auxin and brassinosteroid pathways by Auxin Response Factor 2. Proc Natl Acad Sci U S A 105(28), 9829-9834. doi: 10.1073/pnas.0803996105.
GSM282699	GSE11216	Col_BRZ_rep3	Vert, G., Walcher, C.L., Chory, J., and Nemhauser, J.L. (2008). Integration of auxin and brassinosteroid pathways by Auxin Response Factor 2. Proc Natl Acad Sci U S A 105(28), 9829-9834. doi: 10.1073/pnas.0803996105.
GSM282700	GSE11216	Col_mock_rep1	Vert, G., Walcher, C.L., Chory, J., and Nemhauser, J.L. (2008). Integration of auxin and brassinosteroid pathways by Auxin Response Factor 2. Proc Natl Acad Sci U S A 105(28), 9829-9834. doi: 10.1073/pnas.0803996105.
GSM282701	GSE11216	Col_mock_rep2	Vert, G., Walcher, C.L., Chory, J., and Nemhauser, J.L. (2008). Integration of auxin and brassinosteroid pathways by Auxin Response Factor 2. Proc Natl Acad Sci U S A 105(28), 9829-9834. doi: 10.1073/pnas.0803996105.
GSM282702	GSE11216	Col_mock_rep3	Vert, G., Walcher, C.L., Chory, J., and Nemhauser, J.L. (2008). Integration of auxin and brassinosteroid pathways by Auxin Response Factor 2. Proc Natl Acad Sci U S A 105(28), 9829-9834. doi: 10.1073/pnas.0803996105.
GSM282703	GSE11216	arf2_brz_2	Vert, G., Walcher, C.L., Chory, J., and Nemhauser, J.L. (2008). Integration of auxin and brassinosteroid pathways by Auxin Response Factor 2. Proc Natl Acad Sci U S A 105(28), 9829-9834. doi: 10.1073/pnas.0803996105.
GSM325126	GSE12964	auxin-treated seedlings, biological rep1	Chung, Y., Maharjan, P.M., Lee, O., Fujioka, S., Jang, S., Kim, B., et al. (2011). Auxin stimulates DWARF4 expression and brassinosteroid biosynthesis in Arabidopsis. Plant J 66(4), 564-578. doi: 10.1111/j.1365-313X.2011.04513.x.
GSM325127	GSE12964	auxin-treated seedlings, biological rep2	Chung, Y., Maharjan, P.M., Lee, O., Fujioka, S., Jang, S., Kim, B., et al. (2011). Auxin stimulates DWARF4 expression and brassinosteroid biosynthesis in Arabidopsis. Plant J 66(4), 564-578. doi: 10.1111/j.1365-313X.2011.04513.x.
GSM325128	GSE12964	auxin-treated seedlings, biological rep3	Chung, Y., Maharjan, P.M., Lee, O., Fujioka, S., Jang, S., Kim, B., et al. (2011). Auxin stimulates DWARF4 expression and brassinosteroid biosynthesis in Arabidopsis. Plant J 66(4), 564-578. doi: 10.1111/j.1365-313X.2011.04513.x.
GSM325129	GSE12964	auxin and brassinazole-treated seedlings, biological rep1	Chung, Y., Maharjan, P.M., Lee, O., Fujioka, S., Jang, S., Kim, B., et al. (2011). Auxin stimulates DWARF4 expression and brassinosteroid biosynthesis in Arabidopsis. Plant J 66(4), 564-578. doi: 10.1111/j.1365-313X.2011.04513.x.
GSM325130	GSE12964	auxin and brassinazole-treated seedlings, biological rep2	Chung, Y., Maharjan, P.M., Lee, O., Fujioka, S., Jang, S., Kim, B., et al. (2011). Auxin stimulates DWARF4 expression and brassinosteroid biosynthesis in Arabidopsis. Plant J 66(4), 564-578. doi: 10.1111/j.1365-313X.2011.04513.x.
GSM325131	GSE12964	auxin and brassinazole-treated seedlings, biological rep3	Chung, Y., Maharjan, P.M., Lee, O., Fujioka, S., Jang, S., Kim, B., et al. (2011). Auxin stimulates DWARF4 expression and brassinosteroid biosynthesis in Arabidopsis. Plant J 66(4), 564-578. doi: 10.1111/j.1365-313X.2011.04513.x.
GSM346829	GSE13783	empty vector_mock treated_replicate 1	Bargmann, B.O., and Birnbaum, K.D. (2009). Positive fluorescent selection permits precise, rapid, and in-depth overexpression analysis in plant protoplasts. Plant Physiol 149(3), 1231-1239. doi: 10.1104/pp.108.133975.
GSM346830	GSE13783	empty vector_mock treated_replicate 2	Bargmann, B.O., and Birnbaum, K.D. (2009). Positive fluorescent selection permits precise, rapid, and in-depth overexpression analysis in plant protoplasts. Plant Physiol 149(3), 1231-1239. doi: 10.1104/pp.108.133975.
GSM346831	GSE13783	empty vector_mock treated_replicate 3	Bargmann, B.O., and Birnbaum, K.D. (2009). Positive fluorescent selection permits precise, rapid, and in-depth overexpression analysis in plant protoplasts. Plant Physiol 149(3), 1231-1239. doi: 10.1104/pp.108.133975.
GSM346832	GSE13783	empty vector_IAA treated_replicate 1	Bargmann, B.O., and Birnbaum, K.D. (2009). Positive fluorescent selection permits precise, rapid, and in-depth overexpression analysis in plant protoplasts. Plant Physiol 149(3), 1231-1239. doi: 10.1104/pp.108.133975.
GSM346833	GSE13783	empty vector_IAA treated_replicate 2	Bargmann, B.O., and Birnbaum, K.D. (2009). Positive fluorescent selection permits precise, rapid, and in-depth overexpression analysis in plant protoplasts. Plant Physiol 149(3), 1231-1239. doi: 10.1104/pp.108.133975.
GSM346834	GSE13783	empty vector_IAA treated_replicate 3	Bargmann, B.O., and Birnbaum, K.D. (2009). Positive fluorescent selection permits precise, rapid, and in-depth overexpression analysis in plant protoplasts. Plant Physiol 149(3), 1231-1239. doi: 10.1104/pp.108.133975.
GSM346835	GSE13783	IAA7mII over-expressor_mock treated_replicate 1	Bargmann, B.O., and Birnbaum, K.D. (2009). Positive fluorescent selection permits precise, rapid, and in-depth overexpression analysis in plant protoplasts. Plant Physiol 149(3), 1231-1239. doi: 10.1104/pp.108.133975.
GSM346836	GSE13783	IAA7mII over-expressor_mock treated_replicate 2	Bargmann, B.O., and Birnbaum, K.D. (2009). Positive fluorescent selection permits precise, rapid, and in-depth overexpression analysis in plant protoplasts. Plant Physiol 149(3), 1231-1239. doi: 10.1104/pp.108.133975.
GSM346837	GSE13783	IAA7mII over-expressor_mock treated_replicate 3	Bargmann, B.O., and Birnbaum, K.D. (2009). Positive fluorescent selection permits precise, rapid, and in-depth overexpression analysis in plant protoplasts. Plant Physiol 149(3), 1231-1239. doi: 10.1104/pp.108.133975.
GSM346838	GSE13783	IAA7mII over-expressor_IAA treated_replicate 1	Bargmann, B.O., and Birnbaum, K.D. (2009). Positive fluorescent selection permits precise, rapid, and in-depth overexpression analysis in plant protoplasts. Plant Physiol 149(3), 1231-1239. doi: 10.1104/pp.108.133975.
GSM346839	GSE13783	IAA7mII over-expressor_IAA treated_replicate 2	Bargmann, B.O., and Birnbaum, K.D. (2009). Positive fluorescent selection permits precise, rapid, and in-depth overexpression analysis in plant protoplasts. Plant Physiol 149(3), 1231-1239. doi: 10.1104/pp.108.133975.
GSM346840	GSE13783	IAA7mII over-expressor_IAA treated_replicate 3	Bargmann, B.O., and Birnbaum, K.D. (2009). Positive fluorescent selection permits precise, rapid, and in-depth overexpression analysis in plant protoplasts. Plant Physiol 149(3), 1231-1239. doi: 10.1104/pp.108.133975.
GSM346841	GSE13783	IAA19mII over-expressor_mock treated_replicate 1	Bargmann, B.O., and Birnbaum, K.D. (2009). Positive fluorescent selection permits precise, rapid, and in-depth overexpression analysis in plant protoplasts. Plant Physiol 149(3), 1231-1239. doi: 10.1104/pp.108.133975.
GSM346842	GSE13783	IAA19mII over-expressor_mock treated_replicate 2	Bargmann, B.O., and Birnbaum, K.D. (2009). Positive fluorescent selection permits precise, rapid, and in-depth overexpression analysis in plant protoplasts. Plant Physiol 149(3), 1231-1239. doi: 10.1104/pp.108.133975.
GSM346843	GSE13783	IAA19mII over-expressor_mock treated_replicate 3	Bargmann, B.O., and Birnbaum, K.D. (2009). Positive fluorescent selection permits precise, rapid, and in-depth overexpression analysis in plant protoplasts. Plant Physiol 149(3), 1231-1239. doi: 10.1104/pp.108.133975.
GSM346844	GSE13783	IAA19mII over-expressor_IAA treated_replicate 1	Bargmann, B.O., and Birnbaum, K.D. (2009). Positive fluorescent selection permits precise, rapid, and in-depth overexpression analysis in plant protoplasts. Plant Physiol 149(3), 1231-1239. doi: 10.1104/pp.108.133975.
GSM346845	GSE13783	IAA19mII over-expressor_IAA treated_replicate 2	Bargmann, B.O., and Birnbaum, K.D. (2009). Positive fluorescent selection permits precise, rapid, and in-depth overexpression analysis in plant protoplasts. Plant Physiol 149(3), 1231-1239. doi: 10.1104/pp.108.133975.
GSM346846	GSE13783	IAA19mII over-expressor_IAA treated_replicate 3	Bargmann, B.O., and Birnbaum, K.D. (2009). Positive fluorescent selection permits precise, rapid, and in-depth overexpression analysis in plant protoplasts. Plant Physiol 149(3), 1231-1239. doi: 10.1104/pp.108.133975.
GSM349681	GSE13881	GR-bdl_DEX_IAA_REP1	Schlereth, A., Moller, B., Liu, W., Kientz, M., Flipse, J., Rademacher, E.H., et al. (2010). MONOPTEROS controls embryonic root initiation by regulating a mobile transcription factor. Nature 464(7290), 913-916. doi: 10.1038/nature08836.
GSM349682	GSE13881	GR-bdl_DEX_IAA_REP2	Schlereth, A., Moller, B., Liu, W., Kientz, M., Flipse, J., Rademacher, E.H., et al. (2010). MONOPTEROS controls embryonic root initiation by regulating a mobile transcription factor. Nature 464(7290), 913-916. doi: 10.1038/nature08836.
GSM349683	GSE13881	GR-bdl_IAA_REP1	Schlereth, A., Moller, B., Liu, W., Kientz, M., Flipse, J., Rademacher, E.H., et al. (2010). MONOPTEROS controls embryonic root initiation by regulating a mobile transcription factor. Nature 464(7290), 913-916. doi: 10.1038/nature08836.
GSM349684	GSE13881	GR-bdl_IAA_REP2	Schlereth, A., Moller, B., Liu, W., Kientz, M., Flipse, J., Rademacher, E.H., et al. (2010). MONOPTEROS controls embryonic root initiation by regulating a mobile transcription factor. Nature 464(7290), 913-916. doi: 10.1038/nature08836.
GSM349685	GSE13881	mp_IAA_REP1	Schlereth, A., Moller, B., Liu, W., Kientz, M., Flipse, J., Rademacher, E.H., et al. (2010). MONOPTEROS controls embryonic root initiation by regulating a mobile transcription factor. Nature 464(7290), 913-916. doi: 10.1038/nature08836.
GSM349686	GSE13881	mp_IAA_REP2	Schlereth, A., Moller, B., Liu, W., Kientz, M., Flipse, J., Rademacher, E.H., et al. (2010). MONOPTEROS controls embryonic root initiation by regulating a mobile transcription factor. Nature 464(7290), 913-916. doi: 10.1038/nature08836.
GSM435673	GSE17464	Laer, Control, Biological Rep 1	[Dataset] Bari R, MacLean D, Jones J. Data from: Arabidopsis mutants treated with flg22, Alternaria brassicicola, Methyl jasmonate and Pst DC3000 bacteria. Gene Expression Ominibus. (2010) https://www.ncbi.nlm.nih.gov/geo/query/acc.cgi
GSM435674	GSE17464	Laer, Control, Biological Rep 2	[Dataset] Bari R, MacLean D, Jones J. Data from: Arabidopsis mutants treated with flg22, Alternaria brassicicola, Methyl jasmonate and Pst DC3000 bacteria. Gene Expression Ominibus. (2010) https://www.ncbi.nlm.nih.gov/geo/query/acc.cgi
GSM435675	GSE17464	Laer, Control, Biological Rep 3	[Dataset] Bari R, MacLean D, Jones J. Data from: Arabidopsis mutants treated with flg22, Alternaria brassicicola, Methyl jasmonate and Pst DC3000 bacteria. Gene Expression Ominibus. (2010) https://www.ncbi.nlm.nih.gov/geo/query/acc.cgi
GSM435676	GSE17464	Laer, Flg22, 1h, Biological Rep 1	[Dataset] Bari R, MacLean D, Jones J. Data from: Arabidopsis mutants treated with flg22, Alternaria brassicicola, Methyl jasmonate and Pst DC3000 bacteria. Gene Expression Ominibus. (2010) https://www.ncbi.nlm.nih.gov/geo/query/acc.cgi
GSM435677	GSE17464	Laer, Flg22, 1h, Biological Rep 2	[Dataset] Bari R, MacLean D, Jones J. Data from: Arabidopsis mutants treated with flg22, Alternaria brassicicola, Methyl jasmonate and Pst DC3000 bacteria. Gene Expression Ominibus. (2010) https://www.ncbi.nlm.nih.gov/geo/query/acc.cgi
GSM435678	GSE17464	Laer, Flg22, 1h, Biological Rep 3	[Dataset] Bari R, MacLean D, Jones J. Data from: Arabidopsis mutants treated with flg22, Alternaria brassicicola, Methyl jasmonate and Pst DC3000 bacteria. Gene Expression Ominibus. (2010) https://www.ncbi.nlm.nih.gov/geo/query/acc.cgi
GSM435679	GSE17464	Laer, Flg22, 2h, Biological Rep 1	[Dataset] Bari R, MacLean D, Jones J. Data from: Arabidopsis mutants treated with flg22, Alternaria brassicicola, Methyl jasmonate and Pst DC3000 bacteria. Gene Expression Ominibus. (2010) https://www.ncbi.nlm.nih.gov/geo/query/acc.cgi
GSM435680	GSE17464	Laer, Flg22, 2h, Biological Rep 2	[Dataset] Bari R, MacLean D, Jones J. Data from: Arabidopsis mutants treated with flg22, Alternaria brassicicola, Methyl jasmonate and Pst DC3000 bacteria. Gene Expression Ominibus. (2010) https://www.ncbi.nlm.nih.gov/geo/query/acc.cgi
GSM435681	GSE17464	Laer, Flg22, 2h, Biological Rep 3	[Dataset] Bari R, MacLean D, Jones J. Data from: Arabidopsis mutants treated with flg22, Alternaria brassicicola, Methyl jasmonate and Pst DC3000 bacteria. Gene Expression Ominibus. (2010) https://www.ncbi.nlm.nih.gov/geo/query/acc.cgi
GSM435691	GSE17464	Laer, GA, 2h, Biological Rep 1	[Dataset] Bari R, MacLean D, Jones J. Data from: Arabidopsis mutants treated with flg22, Alternaria brassicicola, Methyl jasmonate and Pst DC3000 bacteria. Gene Expression Ominibus. (2010) https://www.ncbi.nlm.nih.gov/geo/query/acc.cgi
GSM435692	GSE17464	Laer, GA, 2h, Biological Rep 2	[Dataset] Bari R, MacLean D, Jones J. Data from: Arabidopsis mutants treated with flg22, Alternaria brassicicola, Methyl jasmonate and Pst DC3000 bacteria. Gene Expression Ominibus. (2010) https://www.ncbi.nlm.nih.gov/geo/query/acc.cgi
GSM435693	GSE17464	Laer, GA, 2h, Biological Rep 3	[Dataset] Bari R, MacLean D, Jones J. Data from: Arabidopsis mutants treated with flg22, Alternaria brassicicola, Methyl jasmonate and Pst DC3000 bacteria. Gene Expression Ominibus. (2010) https://www.ncbi.nlm.nih.gov/geo/query/acc.cgi
GSM435694	GSE17464	Laer, Flg22+GA, 1h, Biological Rep 1	[Dataset] Bari R, MacLean D, Jones J. Data from: Arabidopsis mutants treated with flg22, Alternaria brassicicola, Methyl jasmonate and Pst DC3000 bacteria. Gene Expression Ominibus. (2010) https://www.ncbi.nlm.nih.gov/geo/query/acc.cgi
GSM435695	GSE17464	Laer, Flg22+GA, 1h, Biological Rep 2	[Dataset] Bari R, MacLean D, Jones J. Data from: Arabidopsis mutants treated with flg22, Alternaria brassicicola, Methyl jasmonate and Pst DC3000 bacteria. Gene Expression Ominibus. (2010) https://www.ncbi.nlm.nih.gov/geo/query/acc.cgi
GSM435696	GSE17464	Laer, Flg22+GA, 1h, Biological Rep 3	[Dataset] Bari R, MacLean D, Jones J. Data from: Arabidopsis mutants treated with flg22, Alternaria brassicicola, Methyl jasmonate and Pst DC3000 bacteria. Gene Expression Ominibus. (2010) https://www.ncbi.nlm.nih.gov/geo/query/acc.cgi
GSM435697	GSE17464	Laer, Flg22+GA, 2h, Biological Rep 1	[Dataset] Bari R, MacLean D, Jones J. Data from: Arabidopsis mutants treated with flg22, Alternaria brassicicola, Methyl jasmonate and Pst DC3000 bacteria. Gene Expression Ominibus. (2010) https://www.ncbi.nlm.nih.gov/geo/query/acc.cgi
GSM435698	GSE17464	Laer, Flg22+GA, 2h, Biological Rep 2	[Dataset] Bari R, MacLean D, Jones J. Data from: Arabidopsis mutants treated with flg22, Alternaria brassicicola, Methyl jasmonate and Pst DC3000 bacteria. Gene Expression Ominibus. (2010) https://www.ncbi.nlm.nih.gov/geo/query/acc.cgi
GSM435699	GSE17464	Laer, Flg22+GA, 2h, Biological Rep 3	[Dataset] Bari R, MacLean D, Jones J. Data from: Arabidopsis mutants treated with flg22, Alternaria brassicicola, Methyl jasmonate and Pst DC3000 bacteria. Gene Expression Ominibus. (2010) https://www.ncbi.nlm.nih.gov/geo/query/acc.cgi
GSM435700	GSE17464	penta, Control, Biological Rep 1	[Dataset] Bari R, MacLean D, Jones J. Data from: Arabidopsis mutants treated with flg22, Alternaria brassicicola, Methyl jasmonate and Pst DC3000 bacteria. Gene Expression Ominibus. (2010) https://www.ncbi.nlm.nih.gov/geo/query/acc.cgi
GSM435701	GSE17464	penta, Control, Biological Rep 2	[Dataset] Bari R, MacLean D, Jones J. Data from: Arabidopsis mutants treated with flg22, Alternaria brassicicola, Methyl jasmonate and Pst DC3000 bacteria. Gene Expression Ominibus. (2010) https://www.ncbi.nlm.nih.gov/geo/query/acc.cgi
GSM435702	GSE17464	penta, Control, Biological Rep 3	[Dataset] Bari R, MacLean D, Jones J. Data from: Arabidopsis mutants treated with flg22, Alternaria brassicicola, Methyl jasmonate and Pst DC3000 bacteria. Gene Expression Ominibus. (2010) https://www.ncbi.nlm.nih.gov/geo/query/acc.cgi
GSM435703	GSE17464	penta, Flg22, 1h, Biological Rep 1	[Dataset] Bari R, MacLean D, Jones J. Data from: Arabidopsis mutants treated with flg22, Alternaria brassicicola, Methyl jasmonate and Pst DC3000 bacteria. Gene Expression Ominibus. (2010) https://www.ncbi.nlm.nih.gov/geo/query/acc.cgi
GSM435704	GSE17464	penta, Flg22, 1h, Biological Rep 2	[Dataset] Bari R, MacLean D, Jones J. Data from: Arabidopsis mutants treated with flg22, Alternaria brassicicola, Methyl jasmonate and Pst DC3000 bacteria. Gene Expression Ominibus. (2010) https://www.ncbi.nlm.nih.gov/geo/query/acc.cgi
GSM435705	GSE17464	penta, Flg22, 1h, Biological Rep 3	[Dataset] Bari R, MacLean D, Jones J. Data from: Arabidopsis mutants treated with flg22, Alternaria brassicicola, Methyl jasmonate and Pst DC3000 bacteria. Gene Expression Ominibus. (2010) https://www.ncbi.nlm.nih.gov/geo/query/acc.cgi
GSM435706	GSE17464	penta, Flg22, 2h, Biological Rep 1	[Dataset] Bari R, MacLean D, Jones J. Data from: Arabidopsis mutants treated with flg22, Alternaria brassicicola, Methyl jasmonate and Pst DC3000 bacteria. Gene Expression Ominibus. (2010) https://www.ncbi.nlm.nih.gov/geo/query/acc.cgi
GSM435707	GSE17464	penta, Flg22, 2h, Biological Rep 2	[Dataset] Bari R, MacLean D, Jones J. Data from: Arabidopsis mutants treated with flg22, Alternaria brassicicola, Methyl jasmonate and Pst DC3000 bacteria. Gene Expression Ominibus. (2010) https://www.ncbi.nlm.nih.gov/geo/query/acc.cgi
GSM435708	GSE17464	penta, Flg22, 2h, Biological Rep 3	[Dataset] Bari R, MacLean D, Jones J. Data from: Arabidopsis mutants treated with flg22, Alternaria brassicicola, Methyl jasmonate and Pst DC3000 bacteria. Gene Expression Ominibus. (2010) https://www.ncbi.nlm.nih.gov/geo/query/acc.cgi
GSM435709	GSE17464	gai, Control, Biological Rep 1	[Dataset] Bari R, MacLean D, Jones J. Data from: Arabidopsis mutants treated with flg22, Alternaria brassicicola, Methyl jasmonate and Pst DC3000 bacteria. Gene Expression Ominibus. (2010) https://www.ncbi.nlm.nih.gov/geo/query/acc.cgi
GSM435710	GSE17464	gai, Control, Biological Rep 2	[Dataset] Bari R, MacLean D, Jones J. Data from: Arabidopsis mutants treated with flg22, Alternaria brassicicola, Methyl jasmonate and Pst DC3000 bacteria. Gene Expression Ominibus. (2010) https://www.ncbi.nlm.nih.gov/geo/query/acc.cgi
GSM435711	GSE17464	gai, Control, Biological Rep 3	[Dataset] Bari R, MacLean D, Jones J. Data from: Arabidopsis mutants treated with flg22, Alternaria brassicicola, Methyl jasmonate and Pst DC3000 bacteria. Gene Expression Ominibus. (2010) https://www.ncbi.nlm.nih.gov/geo/query/acc.cgi
GSM435712	GSE17464	gai, Flg22, 1h, Biological Rep 1	[Dataset] Bari R, MacLean D, Jones J. Data from: Arabidopsis mutants treated with flg22, Alternaria brassicicola, Methyl jasmonate and Pst DC3000 bacteria. Gene Expression Ominibus. (2010) https://www.ncbi.nlm.nih.gov/geo/query/acc.cgi
GSM435713	GSE17464	gai, Flg22, 1h, Biological Rep 2	[Dataset] Bari R, MacLean D, Jones J. Data from: Arabidopsis mutants treated with flg22, Alternaria brassicicola, Methyl jasmonate and Pst DC3000 bacteria. Gene Expression Ominibus. (2010) https://www.ncbi.nlm.nih.gov/geo/query/acc.cgi
GSM435714	GSE17464	gai, Flg22, 1h, Biological Rep 3	[Dataset] Bari R, MacLean D, Jones J. Data from: Arabidopsis mutants treated with flg22, Alternaria brassicicola, Methyl jasmonate and Pst DC3000 bacteria. Gene Expression Ominibus. (2010) https://www.ncbi.nlm.nih.gov/geo/query/acc.cgi
GSM435715	GSE17464	gai, Flg22, 2h, Biological Rep 1	[Dataset] Bari R, MacLean D, Jones J. Data from: Arabidopsis mutants treated with flg22, Alternaria brassicicola, Methyl jasmonate and Pst DC3000 bacteria. Gene Expression Ominibus. (2010) https://www.ncbi.nlm.nih.gov/geo/query/acc.cgi
GSM435716	GSE17464	gai, Flg22, 2h, Biological Rep 2	[Dataset] Bari R, MacLean D, Jones J. Data from: Arabidopsis mutants treated with flg22, Alternaria brassicicola, Methyl jasmonate and Pst DC3000 bacteria. Gene Expression Ominibus. (2010) https://www.ncbi.nlm.nih.gov/geo/query/acc.cgi
GSM435717	GSE17464	gai, Flg22, 2h, Biological Rep 3	[Dataset] Bari R, MacLean D, Jones J. Data from: Arabidopsis mutants treated with flg22, Alternaria brassicicola, Methyl jasmonate and Pst DC3000 bacteria. Gene Expression Ominibus. (2010) https://www.ncbi.nlm.nih.gov/geo/query/acc.cgi
GSM435718	GSE17464	Laer, Alternaria, 3dpi, Biological Rep 1	[Dataset] Bari R, MacLean D, Jones J. Data from: Arabidopsis mutants treated with flg22, Alternaria brassicicola, Methyl jasmonate and Pst DC3000 bacteria. Gene Expression Ominibus. (2010) https://www.ncbi.nlm.nih.gov/geo/query/acc.cgi
GSM435719	GSE17464	Laer, Alternaria, 3dpi, Biological Rep 2	[Dataset] Bari R, MacLean D, Jones J. Data from: Arabidopsis mutants treated with flg22, Alternaria brassicicola, Methyl jasmonate and Pst DC3000 bacteria. Gene Expression Ominibus. (2010) https://www.ncbi.nlm.nih.gov/geo/query/acc.cgi
GSM435720	GSE17464	Laer, Alternaria, 3dpi, Biological Rep 3	[Dataset] Bari R, MacLean D, Jones J. Data from: Arabidopsis mutants treated with flg22, Alternaria brassicicola, Methyl jasmonate and Pst DC3000 bacteria. Gene Expression Ominibus. (2010) https://www.ncbi.nlm.nih.gov/geo/query/acc.cgi
GSM435721	GSE17464	penta, Alternaria, 3dpi, Biological Rep 1	[Dataset] Bari R, MacLean D, Jones J. Data from: Arabidopsis mutants treated with flg22, Alternaria brassicicola, Methyl jasmonate and Pst DC3000 bacteria. Gene Expression Ominibus. (2010) https://www.ncbi.nlm.nih.gov/geo/query/acc.cgi
GSM435722	GSE17464	penta, Alternaria, 3dpi, Biological Rep 2	[Dataset] Bari R, MacLean D, Jones J. Data from: Arabidopsis mutants treated with flg22, Alternaria brassicicola, Methyl jasmonate and Pst DC3000 bacteria. Gene Expression Ominibus. (2010) https://www.ncbi.nlm.nih.gov/geo/query/acc.cgi
GSM435723	GSE17464	penta, Alternaria, 3dpi, Biological Rep 3	[Dataset] Bari R, MacLean D, Jones J. Data from: Arabidopsis mutants treated with flg22, Alternaria brassicicola, Methyl jasmonate and Pst DC3000 bacteria. Gene Expression Ominibus. (2010) https://www.ncbi.nlm.nih.gov/geo/query/acc.cgi
GSM435724	GSE17464	Laer, MeJA, 1h, Biological Rep 1	[Dataset] Bari R, MacLean D, Jones J. Data from: Arabidopsis mutants treated with flg22, Alternaria brassicicola, Methyl jasmonate and Pst DC3000 bacteria. Gene Expression Ominibus. (2010) https://www.ncbi.nlm.nih.gov/geo/query/acc.cgi
GSM435725	GSE17464	Laer, MeJA, 1h, Biological Rep 2	[Dataset] Bari R, MacLean D, Jones J. Data from: Arabidopsis mutants treated with flg22, Alternaria brassicicola, Methyl jasmonate and Pst DC3000 bacteria. Gene Expression Ominibus. (2010) https://www.ncbi.nlm.nih.gov/geo/query/acc.cgi
GSM435726	GSE17464	Laer, MeJA, 1h, Biological Rep 3	[Dataset] Bari R, MacLean D, Jones J. Data from: Arabidopsis mutants treated with flg22, Alternaria brassicicola, Methyl jasmonate and Pst DC3000 bacteria. Gene Expression Ominibus. (2010) https://www.ncbi.nlm.nih.gov/geo/query/acc.cgi
GSM435727	GSE17464	penta, MeJA, 1h, Biological Rep 1	[Dataset] Bari R, MacLean D, Jones J. Data from: Arabidopsis mutants treated with flg22, Alternaria brassicicola, Methyl jasmonate and Pst DC3000 bacteria. Gene Expression Ominibus. (2010) https://www.ncbi.nlm.nih.gov/geo/query/acc.cgi
GSM435728	GSE17464	penta, MeJA, 1h, Biological Rep 2	[Dataset] Bari R, MacLean D, Jones J. Data from: Arabidopsis mutants treated with flg22, Alternaria brassicicola, Methyl jasmonate and Pst DC3000 bacteria. Gene Expression Ominibus. (2010) https://www.ncbi.nlm.nih.gov/geo/query/acc.cgi
GSM435729	GSE17464	penta, MeJA, 1h, Biological Rep 3	[Dataset] Bari R, MacLean D, Jones J. Data from: Arabidopsis mutants treated with flg22, Alternaria brassicicola, Methyl jasmonate and Pst DC3000 bacteria. Gene Expression Ominibus. (2010) https://www.ncbi.nlm.nih.gov/geo/query/acc.cgi
GSM435730	GSE17464	gai, MeJA, 1h, Biological Rep 1	[Dataset] Bari R, MacLean D, Jones J. Data from: Arabidopsis mutants treated with flg22, Alternaria brassicicola, Methyl jasmonate and Pst DC3000 bacteria. Gene Expression Ominibus. (2010) https://www.ncbi.nlm.nih.gov/geo/query/acc.cgi
GSM435731	GSE17464	gai, MeJA, 1h, Biological Rep 2	[Dataset] Bari R, MacLean D, Jones J. Data from: Arabidopsis mutants treated with flg22, Alternaria brassicicola, Methyl jasmonate and Pst DC3000 bacteria. Gene Expression Ominibus. (2010) https://www.ncbi.nlm.nih.gov/geo/query/acc.cgi
GSM435732	GSE17464	gai, MeJA, 1h, Biological Rep 3	[Dataset] Bari R, MacLean D, Jones J. Data from: Arabidopsis mutants treated with flg22, Alternaria brassicicola, Methyl jasmonate and Pst DC3000 bacteria. Gene Expression Ominibus. (2010) https://www.ncbi.nlm.nih.gov/geo/query/acc.cgi
GSM435733	GSE17464	Laer, Pst DC3000, 12hpi, Biological Rep 1	[Dataset] Bari R, MacLean D, Jones J. Data from: Arabidopsis mutants treated with flg22, Alternaria brassicicola, Methyl jasmonate and Pst DC3000 bacteria. Gene Expression Ominibus. (2010) https://www.ncbi.nlm.nih.gov/geo/query/acc.cgi
GSM435734	GSE17464	Laer, Pst DC3000, 12hpi, Biological Rep 2	[Dataset] Bari R, MacLean D, Jones J. Data from: Arabidopsis mutants treated with flg22, Alternaria brassicicola, Methyl jasmonate and Pst DC3000 bacteria. Gene Expression Ominibus. (2010) https://www.ncbi.nlm.nih.gov/geo/query/acc.cgi
GSM435735	GSE17464	Laer, Pst DC3000, 12hpi, Biological Rep 3	[Dataset] Bari R, MacLean D, Jones J. Data from: Arabidopsis mutants treated with flg22, Alternaria brassicicola, Methyl jasmonate and Pst DC3000 bacteria. Gene Expression Ominibus. (2010) https://www.ncbi.nlm.nih.gov/geo/query/acc.cgi
GSM435736	GSE17464	penta, Pst DC3000, 12hpi, Biological Rep 1	[Dataset] Bari R, MacLean D, Jones J. Data from: Arabidopsis mutants treated with flg22, Alternaria brassicicola, Methyl jasmonate and Pst DC3000 bacteria. Gene Expression Ominibus. (2010) https://www.ncbi.nlm.nih.gov/geo/query/acc.cgi
GSM435737	GSE17464	penta, Pst DC3000, 12hpi, Biological Rep 2	[Dataset] Bari R, MacLean D, Jones J. Data from: Arabidopsis mutants treated with flg22, Alternaria brassicicola, Methyl jasmonate and Pst DC3000 bacteria. Gene Expression Ominibus. (2010) https://www.ncbi.nlm.nih.gov/geo/query/acc.cgi
GSM435738	GSE17464	penta, Pst DC3000, 12hpi, Biological Rep 3	[Dataset] Bari R, MacLean D, Jones J. Data from: Arabidopsis mutants treated with flg22, Alternaria brassicicola, Methyl jasmonate and Pst DC3000 bacteria. Gene Expression Ominibus. (2010) https://www.ncbi.nlm.nih.gov/geo/query/acc.cgi
GSM435739	GSE17464	Laer, pretreat with water, control, Biological Rep 1	[Dataset] Bari R, MacLean D, Jones J. Data from: Arabidopsis mutants treated with flg22, Alternaria brassicicola, Methyl jasmonate and Pst DC3000 bacteria. Gene Expression Ominibus. (2010) https://www.ncbi.nlm.nih.gov/geo/query/acc.cgi
GSM435740	GSE17464	Laer, pretreat with water, control, Biological Rep 2	[Dataset] Bari R, MacLean D, Jones J. Data from: Arabidopsis mutants treated with flg22, Alternaria brassicicola, Methyl jasmonate and Pst DC3000 bacteria. Gene Expression Ominibus. (2010) https://www.ncbi.nlm.nih.gov/geo/query/acc.cgi
GSM435741	GSE17464	Laer, pretreat with water, control, Biological Rep 3	[Dataset] Bari R, MacLean D, Jones J. Data from: Arabidopsis mutants treated with flg22, Alternaria brassicicola, Methyl jasmonate and Pst DC3000 bacteria. Gene Expression Ominibus. (2010) https://www.ncbi.nlm.nih.gov/geo/query/acc.cgi
GSM435742	GSE17464	Laer, pretreat with JA, Flg22, 0h, Biological Rep 1	[Dataset] Bari R, MacLean D, Jones J. Data from: Arabidopsis mutants treated with flg22, Alternaria brassicicola, Methyl jasmonate and Pst DC3000 bacteria. Gene Expression Ominibus. (2010) https://www.ncbi.nlm.nih.gov/geo/query/acc.cgi
GSM435743	GSE17464	Laer, pretreat with JA, Flg22, 0h, Biological Rep 2	[Dataset] Bari R, MacLean D, Jones J. Data from: Arabidopsis mutants treated with flg22, Alternaria brassicicola, Methyl jasmonate and Pst DC3000 bacteria. Gene Expression Ominibus. (2010) https://www.ncbi.nlm.nih.gov/geo/query/acc.cgi
GSM435744	GSE17464	Laer, pretreat with JA, Flg22, 0h, Biological Rep 3	[Dataset] Bari R, MacLean D, Jones J. Data from: Arabidopsis mutants treated with flg22, Alternaria brassicicola, Methyl jasmonate and Pst DC3000 bacteria. Gene Expression Ominibus. (2010) https://www.ncbi.nlm.nih.gov/geo/query/acc.cgi
GSM435745	GSE17464	Laer, pretreat with JA, Flg22, 1h, Biological Rep 1	[Dataset] Bari R, MacLean D, Jones J. Data from: Arabidopsis mutants treated with flg22, Alternaria brassicicola, Methyl jasmonate and Pst DC3000 bacteria. Gene Expression Ominibus. (2010) https://www.ncbi.nlm.nih.gov/geo/query/acc.cgi
GSM435746	GSE17464	Laer, pretreat with JA, Flg22, 1h, Biological Rep 2	[Dataset] Bari R, MacLean D, Jones J. Data from: Arabidopsis mutants treated with flg22, Alternaria brassicicola, Methyl jasmonate and Pst DC3000 bacteria. Gene Expression Ominibus. (2010) https://www.ncbi.nlm.nih.gov/geo/query/acc.cgi
GSM435747	GSE17464	Laer, pretreat with JA, Flg22, 1h, Biological Rep 3	[Dataset] Bari R, MacLean D, Jones J. Data from: Arabidopsis mutants treated with flg22, Alternaria brassicicola, Methyl jasmonate and Pst DC3000 bacteria. Gene Expression Ominibus. (2010) https://www.ncbi.nlm.nih.gov/geo/query/acc.cgi
GSM435748	GSE17464	Laer, pretreat with JA, Flg22, 2h, Biological Rep 1	[Dataset] Bari R, MacLean D, Jones J. Data from: Arabidopsis mutants treated with flg22, Alternaria brassicicola, Methyl jasmonate and Pst DC3000 bacteria. Gene Expression Ominibus. (2010) https://www.ncbi.nlm.nih.gov/geo/query/acc.cgi
GSM435749	GSE17464	Laer, pretreat with JA, Flg22, 2h, Biological Rep 2	[Dataset] Bari R, MacLean D, Jones J. Data from: Arabidopsis mutants treated with flg22, Alternaria brassicicola, Methyl jasmonate and Pst DC3000 bacteria. Gene Expression Ominibus. (2010) https://www.ncbi.nlm.nih.gov/geo/query/acc.cgi
GSM435750	GSE17464	Laer, pretreat with JA, Flg22, 2h, Biological Rep 3	[Dataset] Bari R, MacLean D, Jones J. Data from: Arabidopsis mutants treated with flg22, Alternaria brassicicola, Methyl jasmonate and Pst DC3000 bacteria. Gene Expression Ominibus. (2010) https://www.ncbi.nlm.nih.gov/geo/query/acc.cgi
GSM435751	GSE17464	Laer, pretreat with GA, Flg22, 0h, Biological Rep 1	[Dataset] Bari R, MacLean D, Jones J. Data from: Arabidopsis mutants treated with flg22, Alternaria brassicicola, Methyl jasmonate and Pst DC3000 bacteria. Gene Expression Ominibus. (2010) https://www.ncbi.nlm.nih.gov/geo/query/acc.cgi
GSM435752	GSE17464	Laer, pretreat with GA, Flg22, 0h, Biological Rep 2	[Dataset] Bari R, MacLean D, Jones J. Data from: Arabidopsis mutants treated with flg22, Alternaria brassicicola, Methyl jasmonate and Pst DC3000 bacteria. Gene Expression Ominibus. (2010) https://www.ncbi.nlm.nih.gov/geo/query/acc.cgi
GSM435753	GSE17464	Laer, pretreat with GA, Flg22, 0h, Biological Rep 3	[Dataset] Bari R, MacLean D, Jones J. Data from: Arabidopsis mutants treated with flg22, Alternaria brassicicola, Methyl jasmonate and Pst DC3000 bacteria. Gene Expression Ominibus. (2010) https://www.ncbi.nlm.nih.gov/geo/query/acc.cgi
GSM435754	GSE17464	Laer, pretreat with GA, Flg22, 1h, Biological Rep 1	[Dataset] Bari R, MacLean D, Jones J. Data from: Arabidopsis mutants treated with flg22, Alternaria brassicicola, Methyl jasmonate and Pst DC3000 bacteria. Gene Expression Ominibus. (2010) https://www.ncbi.nlm.nih.gov/geo/query/acc.cgi
GSM435755	GSE17464	Laer, pretreat with GA, Flg22, 1h, Biological Rep 2	[Dataset] Bari R, MacLean D, Jones J. Data from: Arabidopsis mutants treated with flg22, Alternaria brassicicola, Methyl jasmonate and Pst DC3000 bacteria. Gene Expression Ominibus. (2010) https://www.ncbi.nlm.nih.gov/geo/query/acc.cgi
GSM435756	GSE17464	Laer, pretreat with GA, Flg22, 1h, Biological Rep 3	[Dataset] Bari R, MacLean D, Jones J. Data from: Arabidopsis mutants treated with flg22, Alternaria brassicicola, Methyl jasmonate and Pst DC3000 bacteria. Gene Expression Ominibus. (2010) https://www.ncbi.nlm.nih.gov/geo/query/acc.cgi
GSM435757	GSE17464	Laer, pretreat with GA, Flg22, 2h, Biological Rep 1	[Dataset] Bari R, MacLean D, Jones J. Data from: Arabidopsis mutants treated with flg22, Alternaria brassicicola, Methyl jasmonate and Pst DC3000 bacteria. Gene Expression Ominibus. (2010) https://www.ncbi.nlm.nih.gov/geo/query/acc.cgi
GSM435758	GSE17464	Laer, pretreat with GA, Flg22, 2h, Biological Rep 2	[Dataset] Bari R, MacLean D, Jones J. Data from: Arabidopsis mutants treated with flg22, Alternaria brassicicola, Methyl jasmonate and Pst DC3000 bacteria. Gene Expression Ominibus. (2010) https://www.ncbi.nlm.nih.gov/geo/query/acc.cgi
GSM435759	GSE17464	Laer, pretreat with GA, Flg22, 2h, Biological Rep 3	[Dataset] Bari R, MacLean D, Jones J. Data from: Arabidopsis mutants treated with flg22, Alternaria brassicicola, Methyl jasmonate and Pst DC3000 bacteria. Gene Expression Ominibus. (2010) https://www.ncbi.nlm.nih.gov/geo/query/acc.cgi
GSM435760	GSE17464	Laer, pretreat with GA+JA, Flg22, 0h, Biological Rep 1	[Dataset] Bari R, MacLean D, Jones J. Data from: Arabidopsis mutants treated with flg22, Alternaria brassicicola, Methyl jasmonate and Pst DC3000 bacteria. Gene Expression Ominibus. (2010) https://www.ncbi.nlm.nih.gov/geo/query/acc.cgi
GSM435761	GSE17464	Laer, pretreat with GA+JA, Flg22, 0h, Biological Rep 2	[Dataset] Bari R, MacLean D, Jones J. Data from: Arabidopsis mutants treated with flg22, Alternaria brassicicola, Methyl jasmonate and Pst DC3000 bacteria. Gene Expression Ominibus. (2010) https://www.ncbi.nlm.nih.gov/geo/query/acc.cgi
GSM435762	GSE17464	Laer, pretreat with GA+JA, Flg22, 0h, Biological Rep 3	[Dataset] Bari R, MacLean D, Jones J. Data from: Arabidopsis mutants treated with flg22, Alternaria brassicicola, Methyl jasmonate and Pst DC3000 bacteria. Gene Expression Ominibus. (2010) https://www.ncbi.nlm.nih.gov/geo/query/acc.cgi
GSM435763	GSE17464	Laer, pretreat with GA+JA, Flg22, 1h, Biological Rep 1	[Dataset] Bari R, MacLean D, Jones J. Data from: Arabidopsis mutants treated with flg22, Alternaria brassicicola, Methyl jasmonate and Pst DC3000 bacteria. Gene Expression Ominibus. (2010) https://www.ncbi.nlm.nih.gov/geo/query/acc.cgi
GSM435764	GSE17464	Laer, pretreat with GA+JA, Flg22, 1h, Biological Rep 2	[Dataset] Bari R, MacLean D, Jones J. Data from: Arabidopsis mutants treated with flg22, Alternaria brassicicola, Methyl jasmonate and Pst DC3000 bacteria. Gene Expression Ominibus. (2010) https://www.ncbi.nlm.nih.gov/geo/query/acc.cgi
GSM435765	GSE17464	Laer, pretreat with GA+JA, Flg22, 1h, Biological Rep 3	[Dataset] Bari R, MacLean D, Jones J. Data from: Arabidopsis mutants treated with flg22, Alternaria brassicicola, Methyl jasmonate and Pst DC3000 bacteria. Gene Expression Ominibus. (2010) https://www.ncbi.nlm.nih.gov/geo/query/acc.cgi
GSM435766	GSE17464	Laer, pretreat with GA+JA, Flg22, 2h, Biological Rep 1	[Dataset] Bari R, MacLean D, Jones J. Data from: Arabidopsis mutants treated with flg22, Alternaria brassicicola, Methyl jasmonate and Pst DC3000 bacteria. Gene Expression Ominibus. (2010) https://www.ncbi.nlm.nih.gov/geo/query/acc.cgi
GSM435767	GSE17464	Laer, pretreat with GA+JA, Flg22, 2h, Biological Rep 2	[Dataset] Bari R, MacLean D, Jones J. Data from: Arabidopsis mutants treated with flg22, Alternaria brassicicola, Methyl jasmonate and Pst DC3000 bacteria. Gene Expression Ominibus. (2010) https://www.ncbi.nlm.nih.gov/geo/query/acc.cgi
GSM435768	GSE17464	Laer, pretreat with GA+JA, Flg22, 2h, Biological Rep 3	[Dataset] Bari R, MacLean D, Jones J. Data from: Arabidopsis mutants treated with flg22, Alternaria brassicicola, Methyl jasmonate and Pst DC3000 bacteria. Gene Expression Ominibus. (2010) https://www.ncbi.nlm.nih.gov/geo/query/acc.cgi
GSM435933	GSE17479	Wild type 0h 1st rep	Robert-Seilaniantz, A., MacLean, D., Jikumaru, Y., Hill, L., Yamaguchi, S., Kamiya, Y., et al. (2011). The microRNA miR393 re-directs secondary metabolite biosynthesis away from camalexin and towards glucosinolates. Plant J 67(2), 218-231. doi: 10.1111/j.1365-313X.2011.04591.x.
GSM435934	GSE17479	Wild type flg22 1h 1st rep	Robert-Seilaniantz, A., MacLean, D., Jikumaru, Y., Hill, L., Yamaguchi, S., Kamiya, Y., et al. (2011). The microRNA miR393 re-directs secondary metabolite biosynthesis away from camalexin and towards glucosinolates. Plant J 67(2), 218-231. doi: 10.1111/j.1365-313X.2011.04591.x.
GSM435935	GSE17479	Wild type flg22 2h 1st rep	Robert-Seilaniantz, A., MacLean, D., Jikumaru, Y., Hill, L., Yamaguchi, S., Kamiya, Y., et al. (2011). The microRNA miR393 re-directs secondary metabolite biosynthesis away from camalexin and towards glucosinolates. Plant J 67(2), 218-231. doi: 10.1111/j.1365-313X.2011.04591.x.
GSM435938	GSE17479	Wild type NAA 1h 1st rep	Robert-Seilaniantz, A., MacLean, D., Jikumaru, Y., Hill, L., Yamaguchi, S., Kamiya, Y., et al. (2011). The microRNA miR393 re-directs secondary metabolite biosynthesis away from camalexin and towards glucosinolates. Plant J 67(2), 218-231. doi: 10.1111/j.1365-313X.2011.04591.x.
GSM435939	GSE17479	Wild type NAA 2h 1st rep	Robert-Seilaniantz, A., MacLean, D., Jikumaru, Y., Hill, L., Yamaguchi, S., Kamiya, Y., et al. (2011). The microRNA miR393 re-directs secondary metabolite biosynthesis away from camalexin and towards glucosinolates. Plant J 67(2), 218-231. doi: 10.1111/j.1365-313X.2011.04591.x.
GSM435940	GSE17479	Wild type NAA/flg 1h 1st rep	Robert-Seilaniantz, A., MacLean, D., Jikumaru, Y., Hill, L., Yamaguchi, S., Kamiya, Y., et al. (2011). The microRNA miR393 re-directs secondary metabolite biosynthesis away from camalexin and towards glucosinolates. Plant J 67(2), 218-231. doi: 10.1111/j.1365-313X.2011.04591.x.
GSM435941	GSE17479	Wild type NAA/flg 2h 1st rep	Robert-Seilaniantz, A., MacLean, D., Jikumaru, Y., Hill, L., Yamaguchi, S., Kamiya, Y., et al. (2011). The microRNA miR393 re-directs secondary metabolite biosynthesis away from camalexin and towards glucosinolates. Plant J 67(2), 218-231. doi: 10.1111/j.1365-313X.2011.04591.x.
GSM435942	GSE17479	AFB1 0h 1st rep	Robert-Seilaniantz, A., MacLean, D., Jikumaru, Y., Hill, L., Yamaguchi, S., Kamiya, Y., et al. (2011). The microRNA miR393 re-directs secondary metabolite biosynthesis away from camalexin and towards glucosinolates. Plant J 67(2), 218-231. doi: 10.1111/j.1365-313X.2011.04591.x.
GSM435944	GSE17479	AFB1 flg22 2h 1st rep	Robert-Seilaniantz, A., MacLean, D., Jikumaru, Y., Hill, L., Yamaguchi, S., Kamiya, Y., et al. (2011). The microRNA miR393 re-directs secondary metabolite biosynthesis away from camalexin and towards glucosinolates. Plant J 67(2), 218-231. doi: 10.1111/j.1365-313X.2011.04591.x.
GSM435945	GSE17479	miR393 0h 1st rep	Robert-Seilaniantz, A., MacLean, D., Jikumaru, Y., Hill, L., Yamaguchi, S., Kamiya, Y., et al. (2011). The microRNA miR393 re-directs secondary metabolite biosynthesis away from camalexin and towards glucosinolates. Plant J 67(2), 218-231. doi: 10.1111/j.1365-313X.2011.04591.x.
GSM435946	GSE17479	miR393 flg22 1h 1st rep	Robert-Seilaniantz, A., MacLean, D., Jikumaru, Y., Hill, L., Yamaguchi, S., Kamiya, Y., et al. (2011). The microRNA miR393 re-directs secondary metabolite biosynthesis away from camalexin and towards glucosinolates. Plant J 67(2), 218-231. doi: 10.1111/j.1365-313X.2011.04591.x.
GSM435947	GSE17479	miR393 flg22 2h 1st rep	Robert-Seilaniantz, A., MacLean, D., Jikumaru, Y., Hill, L., Yamaguchi, S., Kamiya, Y., et al. (2011). The microRNA miR393 re-directs secondary metabolite biosynthesis away from camalexin and towards glucosinolates. Plant J 67(2), 218-231. doi: 10.1111/j.1365-313X.2011.04591.x.
GSM435948	GSE17479	Wild type 0h 2nd rep	Robert-Seilaniantz, A., MacLean, D., Jikumaru, Y., Hill, L., Yamaguchi, S., Kamiya, Y., et al. (2011). The microRNA miR393 re-directs secondary metabolite biosynthesis away from camalexin and towards glucosinolates. Plant J 67(2), 218-231. doi: 10.1111/j.1365-313X.2011.04591.x.
GSM435949	GSE17479	Wilt type flg22 1h 2nd rep	Robert-Seilaniantz, A., MacLean, D., Jikumaru, Y., Hill, L., Yamaguchi, S., Kamiya, Y., et al. (2011). The microRNA miR393 re-directs secondary metabolite biosynthesis away from camalexin and towards glucosinolates. Plant J 67(2), 218-231. doi: 10.1111/j.1365-313X.2011.04591.x.
GSM435950	GSE17479	Wilt type flg22 2h 2nd rep	Robert-Seilaniantz, A., MacLean, D., Jikumaru, Y., Hill, L., Yamaguchi, S., Kamiya, Y., et al. (2011). The microRNA miR393 re-directs secondary metabolite biosynthesis away from camalexin and towards glucosinolates. Plant J 67(2), 218-231. doi: 10.1111/j.1365-313X.2011.04591.x.
GSM435953	GSE17479	Wild type NAA 1h 2nd rep	Robert-Seilaniantz, A., MacLean, D., Jikumaru, Y., Hill, L., Yamaguchi, S., Kamiya, Y., et al. (2011). The microRNA miR393 re-directs secondary metabolite biosynthesis away from camalexin and towards glucosinolates. Plant J 67(2), 218-231. doi: 10.1111/j.1365-313X.2011.04591.x.
GSM435954	GSE17479	Wild type NAA 2h 2nd rep	Robert-Seilaniantz, A., MacLean, D., Jikumaru, Y., Hill, L., Yamaguchi, S., Kamiya, Y., et al. (2011). The microRNA miR393 re-directs secondary metabolite biosynthesis away from camalexin and towards glucosinolates. Plant J 67(2), 218-231. doi: 10.1111/j.1365-313X.2011.04591.x.
GSM435955	GSE17479	Wild type NAA/flg 1h 2nd rep	Robert-Seilaniantz, A., MacLean, D., Jikumaru, Y., Hill, L., Yamaguchi, S., Kamiya, Y., et al. (2011). The microRNA miR393 re-directs secondary metabolite biosynthesis away from camalexin and towards glucosinolates. Plant J 67(2), 218-231. doi: 10.1111/j.1365-313X.2011.04591.x.
GSM435956	GSE17479	Wild type NAA/flg 2h 2nd rep	Robert-Seilaniantz, A., MacLean, D., Jikumaru, Y., Hill, L., Yamaguchi, S., Kamiya, Y., et al. (2011). The microRNA miR393 re-directs secondary metabolite biosynthesis away from camalexin and towards glucosinolates. Plant J 67(2), 218-231. doi: 10.1111/j.1365-313X.2011.04591.x.
GSM435957	GSE17479	AFB1 0h 2nd rep	Robert-Seilaniantz, A., MacLean, D., Jikumaru, Y., Hill, L., Yamaguchi, S., Kamiya, Y., et al. (2011). The microRNA miR393 re-directs secondary metabolite biosynthesis away from camalexin and towards glucosinolates. Plant J 67(2), 218-231. doi: 10.1111/j.1365-313X.2011.04591.x.
GSM435959	GSE17479	AFB1 flg22 2h 2nd rep	Robert-Seilaniantz, A., MacLean, D., Jikumaru, Y., Hill, L., Yamaguchi, S., Kamiya, Y., et al. (2011). The microRNA miR393 re-directs secondary metabolite biosynthesis away from camalexin and towards glucosinolates. Plant J 67(2), 218-231. doi: 10.1111/j.1365-313X.2011.04591.x.
GSM435960	GSE17479	miR393 0h 2nd rep	Robert-Seilaniantz, A., MacLean, D., Jikumaru, Y., Hill, L., Yamaguchi, S., Kamiya, Y., et al. (2011). The microRNA miR393 re-directs secondary metabolite biosynthesis away from camalexin and towards glucosinolates. Plant J 67(2), 218-231. doi: 10.1111/j.1365-313X.2011.04591.x.
GSM435961	GSE17479	miR393 flg22 1h 2nd rep	Robert-Seilaniantz, A., MacLean, D., Jikumaru, Y., Hill, L., Yamaguchi, S., Kamiya, Y., et al. (2011). The microRNA miR393 re-directs secondary metabolite biosynthesis away from camalexin and towards glucosinolates. Plant J 67(2), 218-231. doi: 10.1111/j.1365-313X.2011.04591.x.
GSM435962	GSE17479	miR393 flg22 2h 2nd rep	Robert-Seilaniantz, A., MacLean, D., Jikumaru, Y., Hill, L., Yamaguchi, S., Kamiya, Y., et al. (2011). The microRNA miR393 re-directs secondary metabolite biosynthesis away from camalexin and towards glucosinolates. Plant J 67(2), 218-231. doi: 10.1111/j.1365-313X.2011.04591.x.
GSM435963	GSE17479	Wild type 0h 3rd rep	Robert-Seilaniantz, A., MacLean, D., Jikumaru, Y., Hill, L., Yamaguchi, S., Kamiya, Y., et al. (2011). The microRNA miR393 re-directs secondary metabolite biosynthesis away from camalexin and towards glucosinolates. Plant J 67(2), 218-231. doi: 10.1111/j.1365-313X.2011.04591.x.
GSM435964	GSE17479	Wild type flg22 1h 3rd rep	Robert-Seilaniantz, A., MacLean, D., Jikumaru, Y., Hill, L., Yamaguchi, S., Kamiya, Y., et al. (2011). The microRNA miR393 re-directs secondary metabolite biosynthesis away from camalexin and towards glucosinolates. Plant J 67(2), 218-231. doi: 10.1111/j.1365-313X.2011.04591.x.
GSM435965	GSE17479	Wild type flg22 2h 3rd rep	Robert-Seilaniantz, A., MacLean, D., Jikumaru, Y., Hill, L., Yamaguchi, S., Kamiya, Y., et al. (2011). The microRNA miR393 re-directs secondary metabolite biosynthesis away from camalexin and towards glucosinolates. Plant J 67(2), 218-231. doi: 10.1111/j.1365-313X.2011.04591.x.
GSM435968	GSE17479	Wild type NAA 1h 3rd rep	Robert-Seilaniantz, A., MacLean, D., Jikumaru, Y., Hill, L., Yamaguchi, S., Kamiya, Y., et al. (2011). The microRNA miR393 re-directs secondary metabolite biosynthesis away from camalexin and towards glucosinolates. Plant J 67(2), 218-231. doi: 10.1111/j.1365-313X.2011.04591.x.
GSM435969	GSE17479	Wild type NAA 2h 3rd rep	Robert-Seilaniantz, A., MacLean, D., Jikumaru, Y., Hill, L., Yamaguchi, S., Kamiya, Y., et al. (2011). The microRNA miR393 re-directs secondary metabolite biosynthesis away from camalexin and towards glucosinolates. Plant J 67(2), 218-231. doi: 10.1111/j.1365-313X.2011.04591.x.
GSM435970	GSE17479	Wild type NAA/flg 1h 3rd rep	Robert-Seilaniantz, A., MacLean, D., Jikumaru, Y., Hill, L., Yamaguchi, S., Kamiya, Y., et al. (2011). The microRNA miR393 re-directs secondary metabolite biosynthesis away from camalexin and towards glucosinolates. Plant J 67(2), 218-231. doi: 10.1111/j.1365-313X.2011.04591.x.
GSM435971	GSE17479	Wild type NAA/flg 2h 3rd rep	Robert-Seilaniantz, A., MacLean, D., Jikumaru, Y., Hill, L., Yamaguchi, S., Kamiya, Y., et al. (2011). The microRNA miR393 re-directs secondary metabolite biosynthesis away from camalexin and towards glucosinolates. Plant J 67(2), 218-231. doi: 10.1111/j.1365-313X.2011.04591.x.
GSM435972	GSE17479	AFB1 0h 3rd rep	Robert-Seilaniantz, A., MacLean, D., Jikumaru, Y., Hill, L., Yamaguchi, S., Kamiya, Y., et al. (2011). The microRNA miR393 re-directs secondary metabolite biosynthesis away from camalexin and towards glucosinolates. Plant J 67(2), 218-231. doi: 10.1111/j.1365-313X.2011.04591.x.
GSM435974	GSE17479	AFB1 flg22 2h 3rd rep	Robert-Seilaniantz, A., MacLean, D., Jikumaru, Y., Hill, L., Yamaguchi, S., Kamiya, Y., et al. (2011). The microRNA miR393 re-directs secondary metabolite biosynthesis away from camalexin and towards glucosinolates. Plant J 67(2), 218-231. doi: 10.1111/j.1365-313X.2011.04591.x.
GSM435975	GSE17479	miR393 0h 3rd rep	Robert-Seilaniantz, A., MacLean, D., Jikumaru, Y., Hill, L., Yamaguchi, S., Kamiya, Y., et al. (2011). The microRNA miR393 re-directs secondary metabolite biosynthesis away from camalexin and towards glucosinolates. Plant J 67(2), 218-231. doi: 10.1111/j.1365-313X.2011.04591.x.
GSM435976	GSE17479	miR393 flg22 1h 3rd rep	Robert-Seilaniantz, A., MacLean, D., Jikumaru, Y., Hill, L., Yamaguchi, S., Kamiya, Y., et al. (2011). The microRNA miR393 re-directs secondary metabolite biosynthesis away from camalexin and towards glucosinolates. Plant J 67(2), 218-231. doi: 10.1111/j.1365-313X.2011.04591.x.
GSM435977	GSE17479	miR393 flg22 2h 3rd rep	Robert-Seilaniantz, A., MacLean, D., Jikumaru, Y., Hill, L., Yamaguchi, S., Kamiya, Y., et al. (2011). The microRNA miR393 re-directs secondary metabolite biosynthesis away from camalexin and towards glucosinolates. Plant J 67(2), 218-231. doi: 10.1111/j.1365-313X.2011.04591.x.
GSM469825	GSE18985	Gronlund_1-21_BR3+GA-180mins_Rep3_ATH1	[Dataset] Gronlund A. Data from: Identification of early gibberellin (GA) responsive genes in Arabidopsis hypocotyls. (2009) Gene Expression Ominibus. https://www.ncbi.nlm.nih.gov/geo/query/acc.cgi
GSM469827	GSE18985	Gronlund_1-19_BR3+GA-60mins_Rep3_ATH1	[Dataset] Gronlund A. Data from: Identification of early gibberellin (GA) responsive genes in Arabidopsis hypocotyls. (2009) Gene Expression Ominibus. https://www.ncbi.nlm.nih.gov/geo/query/acc.cgi
GSM469829	GSE18985	Gronlund_1-17_BR3+GA-30mins_Rep3_ATH1	[Dataset] Gronlund A. Data from: Identification of early gibberellin (GA) responsive genes in Arabidopsis hypocotyls. (2009) Gene Expression Ominibus. https://www.ncbi.nlm.nih.gov/geo/query/acc.cgi
GSM469832	GSE18985	Gronlund_1-14_BR2+GA-180mins_Rep2_ATH1	[Dataset] Gronlund A. Data from: Identification of early gibberellin (GA) responsive genes in Arabidopsis hypocotyls. (2009) Gene Expression Ominibus. https://www.ncbi.nlm.nih.gov/geo/query/acc.cgi
GSM469834	GSE18985	Gronlund_1-12_BR2+GA-60mins_Rep2_ATH1	[Dataset] Gronlund A. Data from: Identification of early gibberellin (GA) responsive genes in Arabidopsis hypocotyls. (2009) Gene Expression Ominibus. https://www.ncbi.nlm.nih.gov/geo/query/acc.cgi
GSM469836	GSE18985	Gronlund_1-10_BR2+GA-30mins_Rep2_ATH1	[Dataset] Gronlund A. Data from: Identification of early gibberellin (GA) responsive genes in Arabidopsis hypocotyls. (2009) Gene Expression Ominibus. https://www.ncbi.nlm.nih.gov/geo/query/acc.cgi
GSM469839	GSE18985	Gronlund_1-7_BR1+GA-180mins_Rep1_ATH1	[Dataset] Gronlund A. Data from: Identification of early gibberellin (GA) responsive genes in Arabidopsis hypocotyls. (2009) Gene Expression Ominibus. https://www.ncbi.nlm.nih.gov/geo/query/acc.cgi
GSM469841	GSE18985	Gronlund_1-5_BR1+GA-60mins_Rep1_ATH1	[Dataset] Gronlund A. Data from: Identification of early gibberellin (GA) responsive genes in Arabidopsis hypocotyls. (2009) Gene Expression Ominibus. https://www.ncbi.nlm.nih.gov/geo/query/acc.cgi
GSM469843	GSE18985	Gronlund_1-3_BR1+GA-30mins_Rep1_ATH1	[Dataset] Gronlund A. Data from: Identification of early gibberellin (GA) responsive genes in Arabidopsis hypocotyls. (2009) Gene Expression Ominibus. https://www.ncbi.nlm.nih.gov/geo/query/acc.cgi
GSM486892	GSE19520	Col-0 -ABA GC repl1	Pandey, S., Wang, R.S., Wilson, L., Li, S., Zhao, Z., Gookin, T.E., et al. (2010). Boolean modeling of transcriptome data reveals novel modes of heterotrimeric G-protein action. Mol Syst Biol 6, 372. doi: 10.1038/msb.2010.28.
GSM486893	GSE19520	Col-0 -ABA GC repl2	Pandey, S., Wang, R.S., Wilson, L., Li, S., Zhao, Z., Gookin, T.E., et al. (2010). Boolean modeling of transcriptome data reveals novel modes of heterotrimeric G-protein action. Mol Syst Biol 6, 372. doi: 10.1038/msb.2010.28.
GSM486894	GSE19520	Col-0 -ABA GC repl3	Pandey, S., Wang, R.S., Wilson, L., Li, S., Zhao, Z., Gookin, T.E., et al. (2010). Boolean modeling of transcriptome data reveals novel modes of heterotrimeric G-protein action. Mol Syst Biol 6, 372. doi: 10.1038/msb.2010.28.
GSM486895	GSE19520	agb1 -ABA GC repl1	Pandey, S., Wang, R.S., Wilson, L., Li, S., Zhao, Z., Gookin, T.E., et al. (2010). Boolean modeling of transcriptome data reveals novel modes of heterotrimeric G-protein action. Mol Syst Biol 6, 372. doi: 10.1038/msb.2010.28.
GSM486896	GSE19520	agb1 -ABA GC repl2	Pandey, S., Wang, R.S., Wilson, L., Li, S., Zhao, Z., Gookin, T.E., et al. (2010). Boolean modeling of transcriptome data reveals novel modes of heterotrimeric G-protein action. Mol Syst Biol 6, 372. doi: 10.1038/msb.2010.28.
GSM486897	GSE19520	agb1 -ABA GC repl3	Pandey, S., Wang, R.S., Wilson, L., Li, S., Zhao, Z., Gookin, T.E., et al. (2010). Boolean modeling of transcriptome data reveals novel modes of heterotrimeric G-protein action. Mol Syst Biol 6, 372. doi: 10.1038/msb.2010.28.
GSM486898	GSE19520	gpa1 -ABA GC repl1	Pandey, S., Wang, R.S., Wilson, L., Li, S., Zhao, Z., Gookin, T.E., et al. (2010). Boolean modeling of transcriptome data reveals novel modes of heterotrimeric G-protein action. Mol Syst Biol 6, 372. doi: 10.1038/msb.2010.28.
GSM486899	GSE19520	gpa1 -ABA GC repl2	Pandey, S., Wang, R.S., Wilson, L., Li, S., Zhao, Z., Gookin, T.E., et al. (2010). Boolean modeling of transcriptome data reveals novel modes of heterotrimeric G-protein action. Mol Syst Biol 6, 372. doi: 10.1038/msb.2010.28.
GSM486900	GSE19520	gpa1 -ABA GC repl3	Pandey, S., Wang, R.S., Wilson, L., Li, S., Zhao, Z., Gookin, T.E., et al. (2010). Boolean modeling of transcriptome data reveals novel modes of heterotrimeric G-protein action. Mol Syst Biol 6, 372. doi: 10.1038/msb.2010.28.
GSM486904	GSE19520	Col-0 +ABA GC repl1	Pandey, S., Wang, R.S., Wilson, L., Li, S., Zhao, Z., Gookin, T.E., et al. (2010). Boolean modeling of transcriptome data reveals novel modes of heterotrimeric G-protein action. Mol Syst Biol 6, 372. doi: 10.1038/msb.2010.28.
GSM486905	GSE19520	Col-0 +ABA GC repl2	Pandey, S., Wang, R.S., Wilson, L., Li, S., Zhao, Z., Gookin, T.E., et al. (2010). Boolean modeling of transcriptome data reveals novel modes of heterotrimeric G-protein action. Mol Syst Biol 6, 372. doi: 10.1038/msb.2010.28.
GSM486906	GSE19520	Col-0 +ABA GC repl3	Pandey, S., Wang, R.S., Wilson, L., Li, S., Zhao, Z., Gookin, T.E., et al. (2010). Boolean modeling of transcriptome data reveals novel modes of heterotrimeric G-protein action. Mol Syst Biol 6, 372. doi: 10.1038/msb.2010.28.
GSM486907	GSE19520	agb1 +ABA GC repl1	Pandey, S., Wang, R.S., Wilson, L., Li, S., Zhao, Z., Gookin, T.E., et al. (2010). Boolean modeling of transcriptome data reveals novel modes of heterotrimeric G-protein action. Mol Syst Biol 6, 372. doi: 10.1038/msb.2010.28.
GSM486908	GSE19520	agb1 +ABA GC repl2	Pandey, S., Wang, R.S., Wilson, L., Li, S., Zhao, Z., Gookin, T.E., et al. (2010). Boolean modeling of transcriptome data reveals novel modes of heterotrimeric G-protein action. Mol Syst Biol 6, 372. doi: 10.1038/msb.2010.28.
GSM486909	GSE19520	agb1 +ABA GC repl3	Pandey, S., Wang, R.S., Wilson, L., Li, S., Zhao, Z., Gookin, T.E., et al. (2010). Boolean modeling of transcriptome data reveals novel modes of heterotrimeric G-protein action. Mol Syst Biol 6, 372. doi: 10.1038/msb.2010.28.
GSM486910	GSE19520	gpa1 +ABA GC repl1	Pandey, S., Wang, R.S., Wilson, L., Li, S., Zhao, Z., Gookin, T.E., et al. (2010). Boolean modeling of transcriptome data reveals novel modes of heterotrimeric G-protein action. Mol Syst Biol 6, 372. doi: 10.1038/msb.2010.28.
GSM486911	GSE19520	gpa1 +ABA GC repl2	Pandey, S., Wang, R.S., Wilson, L., Li, S., Zhao, Z., Gookin, T.E., et al. (2010). Boolean modeling of transcriptome data reveals novel modes of heterotrimeric G-protein action. Mol Syst Biol 6, 372. doi: 10.1038/msb.2010.28.
GSM486912	GSE19520	gpa1 +ABA GC repl3	Pandey, S., Wang, R.S., Wilson, L., Li, S., Zhao, Z., Gookin, T.E., et al. (2010). Boolean modeling of transcriptome data reveals novel modes of heterotrimeric G-protein action. Mol Syst Biol 6, 372. doi: 10.1038/msb.2010.28.
GSM486916	GSE19520	Col-0 -ABA LF repl1	Pandey, S., Wang, R.S., Wilson, L., Li, S., Zhao, Z., Gookin, T.E., et al. (2010). Boolean modeling of transcriptome data reveals novel modes of heterotrimeric G-protein action. Mol Syst Biol 6, 372. doi: 10.1038/msb.2010.28.
GSM486917	GSE19520	Col-0 -ABA LF repl2	Pandey, S., Wang, R.S., Wilson, L., Li, S., Zhao, Z., Gookin, T.E., et al. (2010). Boolean modeling of transcriptome data reveals novel modes of heterotrimeric G-protein action. Mol Syst Biol 6, 372. doi: 10.1038/msb.2010.28.
GSM486918	GSE19520	Col-0 -ABA LF repl3	Pandey, S., Wang, R.S., Wilson, L., Li, S., Zhao, Z., Gookin, T.E., et al. (2010). Boolean modeling of transcriptome data reveals novel modes of heterotrimeric G-protein action. Mol Syst Biol 6, 372. doi: 10.1038/msb.2010.28.
GSM486919	GSE19520	agb1 -ABA LF repl1	Pandey, S., Wang, R.S., Wilson, L., Li, S., Zhao, Z., Gookin, T.E., et al. (2010). Boolean modeling of transcriptome data reveals novel modes of heterotrimeric G-protein action. Mol Syst Biol 6, 372. doi: 10.1038/msb.2010.28.
GSM486920	GSE19520	agb1 -ABA LF repl2	Pandey, S., Wang, R.S., Wilson, L., Li, S., Zhao, Z., Gookin, T.E., et al. (2010). Boolean modeling of transcriptome data reveals novel modes of heterotrimeric G-protein action. Mol Syst Biol 6, 372. doi: 10.1038/msb.2010.28.
GSM486921	GSE19520	agb1 -ABA LF repl3	Pandey, S., Wang, R.S., Wilson, L., Li, S., Zhao, Z., Gookin, T.E., et al. (2010). Boolean modeling of transcriptome data reveals novel modes of heterotrimeric G-protein action. Mol Syst Biol 6, 372. doi: 10.1038/msb.2010.28.
GSM486922	GSE19520	gpa1 -ABA LF repl1	Pandey, S., Wang, R.S., Wilson, L., Li, S., Zhao, Z., Gookin, T.E., et al. (2010). Boolean modeling of transcriptome data reveals novel modes of heterotrimeric G-protein action. Mol Syst Biol 6, 372. doi: 10.1038/msb.2010.28.
GSM486923	GSE19520	gpa1 -ABA LF repl2	Pandey, S., Wang, R.S., Wilson, L., Li, S., Zhao, Z., Gookin, T.E., et al. (2010). Boolean modeling of transcriptome data reveals novel modes of heterotrimeric G-protein action. Mol Syst Biol 6, 372. doi: 10.1038/msb.2010.28.
GSM486924	GSE19520	gpa1 -ABA LF repl3	Pandey, S., Wang, R.S., Wilson, L., Li, S., Zhao, Z., Gookin, T.E., et al. (2010). Boolean modeling of transcriptome data reveals novel modes of heterotrimeric G-protein action. Mol Syst Biol 6, 372. doi: 10.1038/msb.2010.28.
GSM486928	GSE19520	Col-0 +ABA LF repl1	Pandey, S., Wang, R.S., Wilson, L., Li, S., Zhao, Z., Gookin, T.E., et al. (2010). Boolean modeling of transcriptome data reveals novel modes of heterotrimeric G-protein action. Mol Syst Biol 6, 372. doi: 10.1038/msb.2010.28.
GSM486929	GSE19520	Col-0 +ABA LF repl2	Pandey, S., Wang, R.S., Wilson, L., Li, S., Zhao, Z., Gookin, T.E., et al. (2010). Boolean modeling of transcriptome data reveals novel modes of heterotrimeric G-protein action. Mol Syst Biol 6, 372. doi: 10.1038/msb.2010.28.
GSM486930	GSE19520	Col-0 +ABA LF repl3	Pandey, S., Wang, R.S., Wilson, L., Li, S., Zhao, Z., Gookin, T.E., et al. (2010). Boolean modeling of transcriptome data reveals novel modes of heterotrimeric G-protein action. Mol Syst Biol 6, 372. doi: 10.1038/msb.2010.28.
GSM486931	GSE19520	agb1 +ABA LF repl1	Pandey, S., Wang, R.S., Wilson, L., Li, S., Zhao, Z., Gookin, T.E., et al. (2010). Boolean modeling of transcriptome data reveals novel modes of heterotrimeric G-protein action. Mol Syst Biol 6, 372. doi: 10.1038/msb.2010.28.
GSM486932	GSE19520	agb1 +ABA LF repl2	Pandey, S., Wang, R.S., Wilson, L., Li, S., Zhao, Z., Gookin, T.E., et al. (2010). Boolean modeling of transcriptome data reveals novel modes of heterotrimeric G-protein action. Mol Syst Biol 6, 372. doi: 10.1038/msb.2010.28.
GSM486933	GSE19520	agb1 +ABA LF repl3	Pandey, S., Wang, R.S., Wilson, L., Li, S., Zhao, Z., Gookin, T.E., et al. (2010). Boolean modeling of transcriptome data reveals novel modes of heterotrimeric G-protein action. Mol Syst Biol 6, 372. doi: 10.1038/msb.2010.28.
GSM486934	GSE19520	gpa1 +ABA LF repl1	Pandey, S., Wang, R.S., Wilson, L., Li, S., Zhao, Z., Gookin, T.E., et al. (2010). Boolean modeling of transcriptome data reveals novel modes of heterotrimeric G-protein action. Mol Syst Biol 6, 372. doi: 10.1038/msb.2010.28.
GSM486935	GSE19520	gpa1 +ABA LF repl2	Pandey, S., Wang, R.S., Wilson, L., Li, S., Zhao, Z., Gookin, T.E., et al. (2010). Boolean modeling of transcriptome data reveals novel modes of heterotrimeric G-protein action. Mol Syst Biol 6, 372. doi: 10.1038/msb.2010.28.
GSM486936	GSE19520	gpa1 +ABA LF repl3	Pandey, S., Wang, R.S., Wilson, L., Li, S., Zhao, Z., Gookin, T.E., et al. (2010). Boolean modeling of transcriptome data reveals novel modes of heterotrimeric G-protein action. Mol Syst Biol 6, 372. doi: 10.1038/msb.2010.28.
GSM506415	GSE20188	Col whole leaf, 4d untreated, biological rep 1	Ford, K.A., Casida, J.E., Chandran, D., Gulevich, A.G., Okrent, R.A., Durkin, K.A., et al. (2010). Neonicotinoid insecticides induce salicylate-associated plant defense responses. Proc Natl Acad Sci U S A 107(41), 17527-17532. doi: 10.1073/pnas.1013020107.
GSM506416	GSE20188	Col whole leaf, 4d untreated, biological rep 2	Ford, K.A., Casida, J.E., Chandran, D., Gulevich, A.G., Okrent, R.A., Durkin, K.A., et al. (2010). Neonicotinoid insecticides induce salicylate-associated plant defense responses. Proc Natl Acad Sci U S A 107(41), 17527-17532. doi: 10.1073/pnas.1013020107.
GSM506417	GSE20188	Col whole leaf, 4d CLO, 4mM, biological rep 1	Ford, K.A., Casida, J.E., Chandran, D., Gulevich, A.G., Okrent, R.A., Durkin, K.A., et al. (2010). Neonicotinoid insecticides induce salicylate-associated plant defense responses. Proc Natl Acad Sci U S A 107(41), 17527-17532. doi: 10.1073/pnas.1013020107.
GSM506418	GSE20188	Col whole leaf, 4d CLO, 4mM, biological rep 2	Ford, K.A., Casida, J.E., Chandran, D., Gulevich, A.G., Okrent, R.A., Durkin, K.A., et al. (2010). Neonicotinoid insecticides induce salicylate-associated plant defense responses. Proc Natl Acad Sci U S A 107(41), 17527-17532. doi: 10.1073/pnas.1013020107.
GSM506419	GSE20188	Col whole leaf, 4d IMI, 4mM, biological rep 1	Ford, K.A., Casida, J.E., Chandran, D., Gulevich, A.G., Okrent, R.A., Durkin, K.A., et al. (2010). Neonicotinoid insecticides induce salicylate-associated plant defense responses. Proc Natl Acad Sci U S A 107(41), 17527-17532. doi: 10.1073/pnas.1013020107.
GSM506420	GSE20188	Col whole leaf, 4d IMI, 4mM, biological rep 2	Ford, K.A., Casida, J.E., Chandran, D., Gulevich, A.G., Okrent, R.A., Durkin, K.A., et al. (2010). Neonicotinoid insecticides induce salicylate-associated plant defense responses. Proc Natl Acad Sci U S A 107(41), 17527-17532. doi: 10.1073/pnas.1013020107.
GSM520748	GSE20756	0 H2O2, 0 BL, replicate 1	[Dataset] Larue CT, Huber SC. Data from: Interactions between reactive oxygen species stress and brassinosteroid hormone signaling in Arabidopsis seedlings. Gene Expression Ominibus. (2011) https://www.ncbi.nlm.nih.gov/geo/query/acc.cgi
GSM520749	GSE20756	0 H2O2, 0 BL, replicate 2	[Dataset] Larue CT, Huber SC. Data from: Interactions between reactive oxygen species stress and brassinosteroid hormone signaling in Arabidopsis seedlings. Gene Expression Ominibus. (2011) https://www.ncbi.nlm.nih.gov/geo/query/acc.cgi
GSM520750	GSE20756	0 H2O2, 0 BL, replicate 3	[Dataset] Larue CT, Huber SC. Data from: Interactions between reactive oxygen species stress and brassinosteroid hormone signaling in Arabidopsis seedlings. Gene Expression Ominibus. (2011) https://www.ncbi.nlm.nih.gov/geo/query/acc.cgi
GSM520756	GSE20756	0 H2O2, 1 BL, replicate 1	[Dataset] Larue CT, Huber SC. Data from: Interactions between reactive oxygen species stress and brassinosteroid hormone signaling in Arabidopsis seedlings. Gene Expression Ominibus. (2011) https://www.ncbi.nlm.nih.gov/geo/query/acc.cgi
GSM520757	GSE20756	0 H2O2, 1 BL, replicate 2	[Dataset] Larue CT, Huber SC. Data from: Interactions between reactive oxygen species stress and brassinosteroid hormone signaling in Arabidopsis seedlings. Gene Expression Ominibus. (2011) https://www.ncbi.nlm.nih.gov/geo/query/acc.cgi
GSM520758	GSE20756	0 H2O2, 1 BL, replicate 3	[Dataset] Larue CT, Huber SC. Data from: Interactions between reactive oxygen species stress and brassinosteroid hormone signaling in Arabidopsis seedlings. Gene Expression Ominibus. (2011) https://www.ncbi.nlm.nih.gov/geo/query/acc.cgi
GSM542431	GSE21762	Col-0 mock #1	Zhu, Z., An, F., Feng, Y., Li, P., Xue, L., A, M., et al. (2011). Derepression of ethylene-stabilized transcription factors (EIN3/EIL1) mediates jasmonate and ethylene signaling synergy in Arabidopsis. Proc Natl Acad Sci U S A 108(30), 12539-12544. doi: 10.1073/pnas.1103959108.
GSM542432	GSE21762	Col-0 mock #2	Zhu, Z., An, F., Feng, Y., Li, P., Xue, L., A, M., et al. (2011). Derepression of ethylene-stabilized transcription factors (EIN3/EIL1) mediates jasmonate and ethylene signaling synergy in Arabidopsis. Proc Natl Acad Sci U S A 108(30), 12539-12544. doi: 10.1073/pnas.1103959108.
GSM542433	GSE21762	coi1-2 mock #1	Zhu, Z., An, F., Feng, Y., Li, P., Xue, L., A, M., et al. (2011). Derepression of ethylene-stabilized transcription factors (EIN3/EIL1) mediates jasmonate and ethylene signaling synergy in Arabidopsis. Proc Natl Acad Sci U S A 108(30), 12539-12544. doi: 10.1073/pnas.1103959108.
GSM542434	GSE21762	coi1-2 mock #2	Zhu, Z., An, F., Feng, Y., Li, P., Xue, L., A, M., et al. (2011). Derepression of ethylene-stabilized transcription factors (EIN3/EIL1) mediates jasmonate and ethylene signaling synergy in Arabidopsis. Proc Natl Acad Sci U S A 108(30), 12539-12544. doi: 10.1073/pnas.1103959108.
GSM542435	GSE21762	ein3 eil1 mock #1	Zhu, Z., An, F., Feng, Y., Li, P., Xue, L., A, M., et al. (2011). Derepression of ethylene-stabilized transcription factors (EIN3/EIL1) mediates jasmonate and ethylene signaling synergy in Arabidopsis. Proc Natl Acad Sci U S A 108(30), 12539-12544. doi: 10.1073/pnas.1103959108.
GSM542436	GSE21762	ein3 eil1 mock #2	Zhu, Z., An, F., Feng, Y., Li, P., Xue, L., A, M., et al. (2011). Derepression of ethylene-stabilized transcription factors (EIN3/EIL1) mediates jasmonate and ethylene signaling synergy in Arabidopsis. Proc Natl Acad Sci U S A 108(30), 12539-12544. doi: 10.1073/pnas.1103959108.
GSM542437	GSE21762	Col-0 JA #1	Zhu, Z., An, F., Feng, Y., Li, P., Xue, L., A, M., et al. (2011). Derepression of ethylene-stabilized transcription factors (EIN3/EIL1) mediates jasmonate and ethylene signaling synergy in Arabidopsis. Proc Natl Acad Sci U S A 108(30), 12539-12544. doi: 10.1073/pnas.1103959108.
GSM542438	GSE21762	Col-0 JA #2	Zhu, Z., An, F., Feng, Y., Li, P., Xue, L., A, M., et al. (2011). Derepression of ethylene-stabilized transcription factors (EIN3/EIL1) mediates jasmonate and ethylene signaling synergy in Arabidopsis. Proc Natl Acad Sci U S A 108(30), 12539-12544. doi: 10.1073/pnas.1103959108.
GSM542439	GSE21762	coi1-2 JA #1	Zhu, Z., An, F., Feng, Y., Li, P., Xue, L., A, M., et al. (2011). Derepression of ethylene-stabilized transcription factors (EIN3/EIL1) mediates jasmonate and ethylene signaling synergy in Arabidopsis. Proc Natl Acad Sci U S A 108(30), 12539-12544. doi: 10.1073/pnas.1103959108.
GSM542440	GSE21762	coi1-2 JA #2	Zhu, Z., An, F., Feng, Y., Li, P., Xue, L., A, M., et al. (2011). Derepression of ethylene-stabilized transcription factors (EIN3/EIL1) mediates jasmonate and ethylene signaling synergy in Arabidopsis. Proc Natl Acad Sci U S A 108(30), 12539-12544. doi: 10.1073/pnas.1103959108.
GSM542441	GSE21762	ein3 eil1 JA #1	Zhu, Z., An, F., Feng, Y., Li, P., Xue, L., A, M., et al. (2011). Derepression of ethylene-stabilized transcription factors (EIN3/EIL1) mediates jasmonate and ethylene signaling synergy in Arabidopsis. Proc Natl Acad Sci U S A 108(30), 12539-12544. doi: 10.1073/pnas.1103959108.
GSM542442	GSE21762	ein3 eil1 JA #2	Zhu, Z., An, F., Feng, Y., Li, P., Xue, L., A, M., et al. (2011). Derepression of ethylene-stabilized transcription factors (EIN3/EIL1) mediates jasmonate and ethylene signaling synergy in Arabidopsis. Proc Natl Acad Sci U S A 108(30), 12539-12544. doi: 10.1073/pnas.1103959108.
GSM566473	GSE22942	WT mock treated biological rep 1	Gleason, C., Huang, S., Thatcher, L.F., Foley, R.C., Anderson, C.R., Carroll, A.J., et al. (2011). Mitochondrial complex II has a key role in mitochondrial-derived reactive oxygen species influence on plant stress gene regulation and defense. Proc Natl Acad Sci U S A 108(26), 10768-10773. doi: 10.1073/pnas.1016060108.
GSM566474	GSE22942	WT mock treated biological rep 2	Gleason, C., Huang, S., Thatcher, L.F., Foley, R.C., Anderson, C.R., Carroll, A.J., et al. (2011). Mitochondrial complex II has a key role in mitochondrial-derived reactive oxygen species influence on plant stress gene regulation and defense. Proc Natl Acad Sci U S A 108(26), 10768-10773. doi: 10.1073/pnas.1016060108.
GSM566475	GSE22942	WT mock treated biological rep 3	Gleason, C., Huang, S., Thatcher, L.F., Foley, R.C., Anderson, C.R., Carroll, A.J., et al. (2011). Mitochondrial complex II has a key role in mitochondrial-derived reactive oxygen species influence on plant stress gene regulation and defense. Proc Natl Acad Sci U S A 108(26), 10768-10773. doi: 10.1073/pnas.1016060108.
GSM566476	GSE22942	WT SA treated biological rep 1	Gleason, C., Huang, S., Thatcher, L.F., Foley, R.C., Anderson, C.R., Carroll, A.J., et al. (2011). Mitochondrial complex II has a key role in mitochondrial-derived reactive oxygen species influence on plant stress gene regulation and defense. Proc Natl Acad Sci U S A 108(26), 10768-10773. doi: 10.1073/pnas.1016060108.
GSM566477	GSE22942	WT SA treated biological rep 2	Gleason, C., Huang, S., Thatcher, L.F., Foley, R.C., Anderson, C.R., Carroll, A.J., et al. (2011). Mitochondrial complex II has a key role in mitochondrial-derived reactive oxygen species influence on plant stress gene regulation and defense. Proc Natl Acad Sci U S A 108(26), 10768-10773. doi: 10.1073/pnas.1016060108.
GSM566478	GSE22942	WT SA treated biological rep 3	Gleason, C., Huang, S., Thatcher, L.F., Foley, R.C., Anderson, C.R., Carroll, A.J., et al. (2011). Mitochondrial complex II has a key role in mitochondrial-derived reactive oxygen species influence on plant stress gene regulation and defense. Proc Natl Acad Sci U S A 108(26), 10768-10773. doi: 10.1073/pnas.1016060108.
GSM566479	GSE22942	dsr1 mock treated biological rep 1	Gleason, C., Huang, S., Thatcher, L.F., Foley, R.C., Anderson, C.R., Carroll, A.J., et al. (2011). Mitochondrial complex II has a key role in mitochondrial-derived reactive oxygen species influence on plant stress gene regulation and defense. Proc Natl Acad Sci U S A 108(26), 10768-10773. doi: 10.1073/pnas.1016060108.
GSM566480	GSE22942	dsr1 mock treated biological rep 2	Gleason, C., Huang, S., Thatcher, L.F., Foley, R.C., Anderson, C.R., Carroll, A.J., et al. (2011). Mitochondrial complex II has a key role in mitochondrial-derived reactive oxygen species influence on plant stress gene regulation and defense. Proc Natl Acad Sci U S A 108(26), 10768-10773. doi: 10.1073/pnas.1016060108.
GSM566481	GSE22942	dsr1 mock treated biological rep 3	Gleason, C., Huang, S., Thatcher, L.F., Foley, R.C., Anderson, C.R., Carroll, A.J., et al. (2011). Mitochondrial complex II has a key role in mitochondrial-derived reactive oxygen species influence on plant stress gene regulation and defense. Proc Natl Acad Sci U S A 108(26), 10768-10773. doi: 10.1073/pnas.1016060108.
GSM566482	GSE22942	dsr1 SA treated biological rep 1	Gleason, C., Huang, S., Thatcher, L.F., Foley, R.C., Anderson, C.R., Carroll, A.J., et al. (2011). Mitochondrial complex II has a key role in mitochondrial-derived reactive oxygen species influence on plant stress gene regulation and defense. Proc Natl Acad Sci U S A 108(26), 10768-10773. doi: 10.1073/pnas.1016060108.
GSM566483	GSE22942	dsr1 SA treated biological rep 2	Gleason, C., Huang, S., Thatcher, L.F., Foley, R.C., Anderson, C.R., Carroll, A.J., et al. (2011). Mitochondrial complex II has a key role in mitochondrial-derived reactive oxygen species influence on plant stress gene regulation and defense. Proc Natl Acad Sci U S A 108(26), 10768-10773. doi: 10.1073/pnas.1016060108.
GSM566484	GSE22942	dsr1 SA treated biological rep 3	Gleason, C., Huang, S., Thatcher, L.F., Foley, R.C., Anderson, C.R., Carroll, A.J., et al. (2011). Mitochondrial complex II has a key role in mitochondrial-derived reactive oxygen species influence on plant stress gene regulation and defense. Proc Natl Acad Sci U S A 108(26), 10768-10773. doi: 10.1073/pnas.1016060108.
GSM566554	GSE22947	Starch sheath at T0, biological rep1	Agusti, J., Lichtenberger, R., Schwarz, M., Nehlin, L., and Greb, T. (2011). Characterization of transcriptome remodeling during cambium formation identifies MOL1 and RUL1 as opposing regulators of secondary growth. PLoS Genet 7(2), e1001312. doi: 10.1371/journal.pgen.1001312.
GSM566555	GSE22947	Starch sheath at T0, biological rep2	Agusti, J., Lichtenberger, R., Schwarz, M., Nehlin, L., and Greb, T. (2011). Characterization of transcriptome remodeling during cambium formation identifies MOL1 and RUL1 as opposing regulators of secondary growth. PLoS Genet 7(2), e1001312. doi: 10.1371/journal.pgen.1001312.
GSM566556	GSE22947	Starch sheath at T0, biological rep3	Agusti, J., Lichtenberger, R., Schwarz, M., Nehlin, L., and Greb, T. (2011). Characterization of transcriptome remodeling during cambium formation identifies MOL1 and RUL1 as opposing regulators of secondary growth. PLoS Genet 7(2), e1001312. doi: 10.1371/journal.pgen.1001312.
GSM566557	GSE22947	Stem tissue at T0, biological rep1	Agusti, J., Lichtenberger, R., Schwarz, M., Nehlin, L., and Greb, T. (2011). Characterization of transcriptome remodeling during cambium formation identifies MOL1 and RUL1 as opposing regulators of secondary growth. PLoS Genet 7(2), e1001312. doi: 10.1371/journal.pgen.1001312.
GSM566558	GSE22947	Stem tissue at T0, biological rep2	Agusti, J., Lichtenberger, R., Schwarz, M., Nehlin, L., and Greb, T. (2011). Characterization of transcriptome remodeling during cambium formation identifies MOL1 and RUL1 as opposing regulators of secondary growth. PLoS Genet 7(2), e1001312. doi: 10.1371/journal.pgen.1001312.
GSM566559	GSE22947	Stem tissue at T0, biological rep3	Agusti, J., Lichtenberger, R., Schwarz, M., Nehlin, L., and Greb, T. (2011). Characterization of transcriptome remodeling during cambium formation identifies MOL1 and RUL1 as opposing regulators of secondary growth. PLoS Genet 7(2), e1001312. doi: 10.1371/journal.pgen.1001312.
GSM566560	GSE22947	Starch sheath at 2 days NAA treatment, biological rep1	Agusti, J., Lichtenberger, R., Schwarz, M., Nehlin, L., and Greb, T. (2011). Characterization of transcriptome remodeling during cambium formation identifies MOL1 and RUL1 as opposing regulators of secondary growth. PLoS Genet 7(2), e1001312. doi: 10.1371/journal.pgen.1001312.
GSM566561	GSE22947	Starch sheath at 2 days NAA treatment, biological rep2	Agusti, J., Lichtenberger, R., Schwarz, M., Nehlin, L., and Greb, T. (2011). Characterization of transcriptome remodeling during cambium formation identifies MOL1 and RUL1 as opposing regulators of secondary growth. PLoS Genet 7(2), e1001312. doi: 10.1371/journal.pgen.1001312.
GSM566562	GSE22947	Starch sheath at 2 days NAA treatment, biological rep3	Agusti, J., Lichtenberger, R., Schwarz, M., Nehlin, L., and Greb, T. (2011). Characterization of transcriptome remodeling during cambium formation identifies MOL1 and RUL1 as opposing regulators of secondary growth. PLoS Genet 7(2), e1001312. doi: 10.1371/journal.pgen.1001312.
GSM566563	GSE22947	Stem tissue at 2 days NAA treatment, biological rep1	Agusti, J., Lichtenberger, R., Schwarz, M., Nehlin, L., and Greb, T. (2011). Characterization of transcriptome remodeling during cambium formation identifies MOL1 and RUL1 as opposing regulators of secondary growth. PLoS Genet 7(2), e1001312. doi: 10.1371/journal.pgen.1001312.
GSM566564	GSE22947	Stem tissue at 2 days NAA treatment, biological rep2	Agusti, J., Lichtenberger, R., Schwarz, M., Nehlin, L., and Greb, T. (2011). Characterization of transcriptome remodeling during cambium formation identifies MOL1 and RUL1 as opposing regulators of secondary growth. PLoS Genet 7(2), e1001312. doi: 10.1371/journal.pgen.1001312.
GSM566565	GSE22947	Stem tissue at 2 days NAA treatment, biological rep3	Agusti, J., Lichtenberger, R., Schwarz, M., Nehlin, L., and Greb, T. (2011). Characterization of transcriptome remodeling during cambium formation identifies MOL1 and RUL1 as opposing regulators of secondary growth. PLoS Genet 7(2), e1001312. doi: 10.1371/journal.pgen.1001312.
GSM566566	GSE22947	Starch sheath at 2 days MS incubation, biological rep1	Agusti, J., Lichtenberger, R., Schwarz, M., Nehlin, L., and Greb, T. (2011). Characterization of transcriptome remodeling during cambium formation identifies MOL1 and RUL1 as opposing regulators of secondary growth. PLoS Genet 7(2), e1001312. doi: 10.1371/journal.pgen.1001312.
GSM566567	GSE22947	Starch sheath at 2 days MS incubation, biological rep2	Agusti, J., Lichtenberger, R., Schwarz, M., Nehlin, L., and Greb, T. (2011). Characterization of transcriptome remodeling during cambium formation identifies MOL1 and RUL1 as opposing regulators of secondary growth. PLoS Genet 7(2), e1001312. doi: 10.1371/journal.pgen.1001312.
GSM566568	GSE22947	Starch sheath at 2 days MS incubation, biological rep3	Agusti, J., Lichtenberger, R., Schwarz, M., Nehlin, L., and Greb, T. (2011). Characterization of transcriptome remodeling during cambium formation identifies MOL1 and RUL1 as opposing regulators of secondary growth. PLoS Genet 7(2), e1001312. doi: 10.1371/journal.pgen.1001312.
GSM571891	GSE23301	control,rep1	Bohmer, M., and Schroeder, J.I. (2011). Quantitative transcriptomic analysis of abscisic acid-induced and reactive oxygen species-dependent expression changes and proteomic profiling in Arabidopsis suspension cells. Plant J 67(1), 105-118. doi: 10.1111/j.1365-313X.2011.04579.x.
GSM571892	GSE23301	ABA,rep1	Bohmer, M., and Schroeder, J.I. (2011). Quantitative transcriptomic analysis of abscisic acid-induced and reactive oxygen species-dependent expression changes and proteomic profiling in Arabidopsis suspension cells. Plant J 67(1), 105-118. doi: 10.1111/j.1365-313X.2011.04579.x.
GSM571893	GSE23301	control,rep2	Bohmer, M., and Schroeder, J.I. (2011). Quantitative transcriptomic analysis of abscisic acid-induced and reactive oxygen species-dependent expression changes and proteomic profiling in Arabidopsis suspension cells. Plant J 67(1), 105-118. doi: 10.1111/j.1365-313X.2011.04579.x.
GSM571894	GSE23301	ABA,rep2	Bohmer, M., and Schroeder, J.I. (2011). Quantitative transcriptomic analysis of abscisic acid-induced and reactive oxygen species-dependent expression changes and proteomic profiling in Arabidopsis suspension cells. Plant J 67(1), 105-118. doi: 10.1111/j.1365-313X.2011.04579.x.
GSM571895	GSE23301	control,rep3	Bohmer, M., and Schroeder, J.I. (2011). Quantitative transcriptomic analysis of abscisic acid-induced and reactive oxygen species-dependent expression changes and proteomic profiling in Arabidopsis suspension cells. Plant J 67(1), 105-118. doi: 10.1111/j.1365-313X.2011.04579.x.
GSM571896	GSE23301	ABA,rep3	Bohmer, M., and Schroeder, J.I. (2011). Quantitative transcriptomic analysis of abscisic acid-induced and reactive oxygen species-dependent expression changes and proteomic profiling in Arabidopsis suspension cells. Plant J 67(1), 105-118. doi: 10.1111/j.1365-313X.2011.04579.x.
GSM579088	GSE23617	Double_water_rep1	Wang, S., Durrant, W.E., Song, J., Spivey, N.W., and Dong, X. (2010). Arabidopsis BRCA2 and RAD51 proteins are specifically involved in defense gene transcription during plant immune responses. Proc Natl Acad Sci U S A 107(52), 22716-22721. doi: 10.1073/pnas.1005978107.
GSM579089	GSE23617	Double_water_rep2	Wang, S., Durrant, W.E., Song, J., Spivey, N.W., and Dong, X. (2010). Arabidopsis BRCA2 and RAD51 proteins are specifically involved in defense gene transcription during plant immune responses. Proc Natl Acad Sci U S A 107(52), 22716-22721. doi: 10.1073/pnas.1005978107.
GSM579090	GSE23617	Double_water_rep3	Wang, S., Durrant, W.E., Song, J., Spivey, N.W., and Dong, X. (2010). Arabidopsis BRCA2 and RAD51 proteins are specifically involved in defense gene transcription during plant immune responses. Proc Natl Acad Sci U S A 107(52), 22716-22721. doi: 10.1073/pnas.1005978107.
GSM579091	GSE23617	Double_SA_rep1	Wang, S., Durrant, W.E., Song, J., Spivey, N.W., and Dong, X. (2010). Arabidopsis BRCA2 and RAD51 proteins are specifically involved in defense gene transcription during plant immune responses. Proc Natl Acad Sci U S A 107(52), 22716-22721. doi: 10.1073/pnas.1005978107.
GSM579092	GSE23617	Double_SA_rep2	Wang, S., Durrant, W.E., Song, J., Spivey, N.W., and Dong, X. (2010). Arabidopsis BRCA2 and RAD51 proteins are specifically involved in defense gene transcription during plant immune responses. Proc Natl Acad Sci U S A 107(52), 22716-22721. doi: 10.1073/pnas.1005978107.
GSM579093	GSE23617	Double_SA_rep3	Wang, S., Durrant, W.E., Song, J., Spivey, N.W., and Dong, X. (2010). Arabidopsis BRCA2 and RAD51 proteins are specifically involved in defense gene transcription during plant immune responses. Proc Natl Acad Sci U S A 107(52), 22716-22721. doi: 10.1073/pnas.1005978107.
GSM579094	GSE23617	Triple_water_rep1	Wang, S., Durrant, W.E., Song, J., Spivey, N.W., and Dong, X. (2010). Arabidopsis BRCA2 and RAD51 proteins are specifically involved in defense gene transcription during plant immune responses. Proc Natl Acad Sci U S A 107(52), 22716-22721. doi: 10.1073/pnas.1005978107.
GSM579095	GSE23617	Triple_water_rep2	Wang, S., Durrant, W.E., Song, J., Spivey, N.W., and Dong, X. (2010). Arabidopsis BRCA2 and RAD51 proteins are specifically involved in defense gene transcription during plant immune responses. Proc Natl Acad Sci U S A 107(52), 22716-22721. doi: 10.1073/pnas.1005978107.
GSM579096	GSE23617	Triple_water_rep3	Wang, S., Durrant, W.E., Song, J., Spivey, N.W., and Dong, X. (2010). Arabidopsis BRCA2 and RAD51 proteins are specifically involved in defense gene transcription during plant immune responses. Proc Natl Acad Sci U S A 107(52), 22716-22721. doi: 10.1073/pnas.1005978107.
GSM579097	GSE23617	Triple_SA_rep1	Wang, S., Durrant, W.E., Song, J., Spivey, N.W., and Dong, X. (2010). Arabidopsis BRCA2 and RAD51 proteins are specifically involved in defense gene transcription during plant immune responses. Proc Natl Acad Sci U S A 107(52), 22716-22721. doi: 10.1073/pnas.1005978107.
GSM579098	GSE23617	Triple_SA_rep2	Wang, S., Durrant, W.E., Song, J., Spivey, N.W., and Dong, X. (2010). Arabidopsis BRCA2 and RAD51 proteins are specifically involved in defense gene transcription during plant immune responses. Proc Natl Acad Sci U S A 107(52), 22716-22721. doi: 10.1073/pnas.1005978107.
GSM579099	GSE23617	Triple_SA_rep3	Wang, S., Durrant, W.E., Song, J., Spivey, N.W., and Dong, X. (2010). Arabidopsis BRCA2 and RAD51 proteins are specifically involved in defense gene transcription during plant immune responses. Proc Natl Acad Sci U S A 107(52), 22716-22721. doi: 10.1073/pnas.1005978107.
GSM604750	GSE23301	ABA+DMTU,rep3	Bohmer, M., and Schroeder, J.I. (2011). Quantitative transcriptomic analysis of abscisic acid-induced and reactive oxygen species-dependent expression changes and proteomic profiling in Arabidopsis suspension cells. Plant J 67(1), 105-118. doi: 10.1111/j.1365-313X.2011.04579.x.
GSM604751	GSE23301	ABA+DMTU,rep2	Bohmer, M., and Schroeder, J.I. (2011). Quantitative transcriptomic analysis of abscisic acid-induced and reactive oxygen species-dependent expression changes and proteomic profiling in Arabidopsis suspension cells. Plant J 67(1), 105-118. doi: 10.1111/j.1365-313X.2011.04579.x.
GSM604752	GSE23301	DMTU,rep1	Bohmer, M., and Schroeder, J.I. (2011). Quantitative transcriptomic analysis of abscisic acid-induced and reactive oxygen species-dependent expression changes and proteomic profiling in Arabidopsis suspension cells. Plant J 67(1), 105-118. doi: 10.1111/j.1365-313X.2011.04579.x.
GSM604753	GSE23301	DMTU,rep2	Bohmer, M., and Schroeder, J.I. (2011). Quantitative transcriptomic analysis of abscisic acid-induced and reactive oxygen species-dependent expression changes and proteomic profiling in Arabidopsis suspension cells. Plant J 67(1), 105-118. doi: 10.1111/j.1365-313X.2011.04579.x.
GSM604754	GSE23301	DMTU,rep3	Bohmer, M., and Schroeder, J.I. (2011). Quantitative transcriptomic analysis of abscisic acid-induced and reactive oxygen species-dependent expression changes and proteomic profiling in Arabidopsis suspension cells. Plant J 67(1), 105-118. doi: 10.1111/j.1365-313X.2011.04579.x.
GSM604755	GSE23301	ABA+DMTU,rep1	Bohmer, M., and Schroeder, J.I. (2011). Quantitative transcriptomic analysis of abscisic acid-induced and reactive oxygen species-dependent expression changes and proteomic profiling in Arabidopsis suspension cells. Plant J 67(1), 105-118. doi: 10.1111/j.1365-313X.2011.04579.x.
GSM617572	GSE25135	bzr1-1Dxbri1-116, rep 1	Sun, Y., Fan, X.Y., Cao, D.M., Tang, W., He, K., Zhu, J.Y., et al. (2010). Integration of brassinosteroid signal transduction with the transcription network for plant growth regulation in Arabidopsis. Dev Cell 19(5), 765-777. doi: 10.1016/j.devcel.2010.10.010.
GSM617573	GSE25135	bzr1-1Dxbri1-116, rep 2	Sun, Y., Fan, X.Y., Cao, D.M., Tang, W., He, K., Zhu, J.Y., et al. (2010). Integration of brassinosteroid signal transduction with the transcription network for plant growth regulation in Arabidopsis. Dev Cell 19(5), 765-777. doi: 10.1016/j.devcel.2010.10.010.
GSM617574	GSE25135	bzr1-1Dxbri1-116, rep 3	Sun, Y., Fan, X.Y., Cao, D.M., Tang, W., He, K., Zhu, J.Y., et al. (2010). Integration of brassinosteroid signal transduction with the transcription network for plant growth regulation in Arabidopsis. Dev Cell 19(5), 765-777. doi: 10.1016/j.devcel.2010.10.010.
GSM617575	GSE25135	bri1-116, rep1	Sun, Y., Fan, X.Y., Cao, D.M., Tang, W., He, K., Zhu, J.Y., et al. (2010). Integration of brassinosteroid signal transduction with the transcription network for plant growth regulation in Arabidopsis. Dev Cell 19(5), 765-777. doi: 10.1016/j.devcel.2010.10.010.
GSM617576	GSE25135	bri1-116, rep2	Sun, Y., Fan, X.Y., Cao, D.M., Tang, W., He, K., Zhu, J.Y., et al. (2010). Integration of brassinosteroid signal transduction with the transcription network for plant growth regulation in Arabidopsis. Dev Cell 19(5), 765-777. doi: 10.1016/j.devcel.2010.10.010.
GSM617577	GSE25135	bri1-116, rep3	Sun, Y., Fan, X.Y., Cao, D.M., Tang, W., He, K., Zhu, J.Y., et al. (2010). Integration of brassinosteroid signal transduction with the transcription network for plant growth regulation in Arabidopsis. Dev Cell 19(5), 765-777. doi: 10.1016/j.devcel.2010.10.010.
GSM617578	GSE25135	Col, rep1	Sun, Y., Fan, X.Y., Cao, D.M., Tang, W., He, K., Zhu, J.Y., et al. (2010). Integration of brassinosteroid signal transduction with the transcription network for plant growth regulation in Arabidopsis. Dev Cell 19(5), 765-777. doi: 10.1016/j.devcel.2010.10.010.
GSM617579	GSE25135	Col, rep2	Sun, Y., Fan, X.Y., Cao, D.M., Tang, W., He, K., Zhu, J.Y., et al. (2010). Integration of brassinosteroid signal transduction with the transcription network for plant growth regulation in Arabidopsis. Dev Cell 19(5), 765-777. doi: 10.1016/j.devcel.2010.10.010.
GSM617580	GSE25135	Col, rep3	Sun, Y., Fan, X.Y., Cao, D.M., Tang, W., He, K., Zhu, J.Y., et al. (2010). Integration of brassinosteroid signal transduction with the transcription network for plant growth regulation in Arabidopsis. Dev Cell 19(5), 765-777. doi: 10.1016/j.devcel.2010.10.010.
GSM629872	GSE23617	Arabidopsis_npr1 sni1 ssn2 _triple water_1	Wang, S., Durrant, W.E., Song, J., Spivey, N.W., and Dong, X. (2010). Arabidopsis BRCA2 and RAD51 proteins are specifically involved in defense gene transcription during plant immune responses. Proc Natl Acad Sci U S A 107(52), 22716-22721. doi: 10.1073/pnas.1005978107.
GSM629873	GSE23617	Arabidopsis_npr1 sni1 ssn2 _triple water_2	Wang, S., Durrant, W.E., Song, J., Spivey, N.W., and Dong, X. (2010). Arabidopsis BRCA2 and RAD51 proteins are specifically involved in defense gene transcription during plant immune responses. Proc Natl Acad Sci U S A 107(52), 22716-22721. doi: 10.1073/pnas.1005978107.
GSM629874	GSE23617	Arabidopsis_npr1 sni1 ssn2 _triple water_3	Wang, S., Durrant, W.E., Song, J., Spivey, N.W., and Dong, X. (2010). Arabidopsis BRCA2 and RAD51 proteins are specifically involved in defense gene transcription during plant immune responses. Proc Natl Acad Sci U S A 107(52), 22716-22721. doi: 10.1073/pnas.1005978107.
GSM629875	GSE23617	Arabidopsis_npr1 sni1 ssn2_triple SA_1	Wang, S., Durrant, W.E., Song, J., Spivey, N.W., and Dong, X. (2010). Arabidopsis BRCA2 and RAD51 proteins are specifically involved in defense gene transcription during plant immune responses. Proc Natl Acad Sci U S A 107(52), 22716-22721. doi: 10.1073/pnas.1005978107.
GSM629876	GSE23617	Arabidopsis_npr1 sni1 ssn2_triple SA_2	Wang, S., Durrant, W.E., Song, J., Spivey, N.W., and Dong, X. (2010). Arabidopsis BRCA2 and RAD51 proteins are specifically involved in defense gene transcription during plant immune responses. Proc Natl Acad Sci U S A 107(52), 22716-22721. doi: 10.1073/pnas.1005978107.
GSM707767	GSE28600	EtOH 3h-1	Okamoto, M., Tsuboi, Y., Goda, H., Yoshizumi, T., Shimada, Y., and Hirayama, T. (2012). Multiple hormone treatment revealed novel cooperative relationships between abscisic acid and biotic stress hormones in cultured cells. Plant Biotechnology 29(1), 19-34. doi: 10.5511/plantbiotechnology.11.1130a.
GSM707768	GSE28600	EtOH 3h-2	Okamoto, M., Tsuboi, Y., Goda, H., Yoshizumi, T., Shimada, Y., and Hirayama, T. (2012). Multiple hormone treatment revealed novel cooperative relationships between abscisic acid and biotic stress hormones in cultured cells. Plant Biotechnology 29(1), 19-34. doi: 10.5511/plantbiotechnology.11.1130a.
GSM707769	GSE28600	EtOH 24h-1	Okamoto, M., Tsuboi, Y., Goda, H., Yoshizumi, T., Shimada, Y., and Hirayama, T. (2012). Multiple hormone treatment revealed novel cooperative relationships between abscisic acid and biotic stress hormones in cultured cells. Plant Biotechnology 29(1), 19-34. doi: 10.5511/plantbiotechnology.11.1130a.
GSM707770	GSE28600	EtOH 24h-2	Okamoto, M., Tsuboi, Y., Goda, H., Yoshizumi, T., Shimada, Y., and Hirayama, T. (2012). Multiple hormone treatment revealed novel cooperative relationships between abscisic acid and biotic stress hormones in cultured cells. Plant Biotechnology 29(1), 19-34. doi: 10.5511/plantbiotechnology.11.1130a.
GSM707771	GSE28600	ABA 3h-1	Okamoto, M., Tsuboi, Y., Goda, H., Yoshizumi, T., Shimada, Y., and Hirayama, T. (2012). Multiple hormone treatment revealed novel cooperative relationships between abscisic acid and biotic stress hormones in cultured cells. Plant Biotechnology 29(1), 19-34. doi: 10.5511/plantbiotechnology.11.1130a.
GSM707772	GSE28600	ABA 3h-2	Okamoto, M., Tsuboi, Y., Goda, H., Yoshizumi, T., Shimada, Y., and Hirayama, T. (2012). Multiple hormone treatment revealed novel cooperative relationships between abscisic acid and biotic stress hormones in cultured cells. Plant Biotechnology 29(1), 19-34. doi: 10.5511/plantbiotechnology.11.1130a.
GSM707773	GSE28600	ABA 3h-3	Okamoto, M., Tsuboi, Y., Goda, H., Yoshizumi, T., Shimada, Y., and Hirayama, T. (2012). Multiple hormone treatment revealed novel cooperative relationships between abscisic acid and biotic stress hormones in cultured cells. Plant Biotechnology 29(1), 19-34. doi: 10.5511/plantbiotechnology.11.1130a.
GSM707774	GSE28600	ABA 24h-1	Okamoto, M., Tsuboi, Y., Goda, H., Yoshizumi, T., Shimada, Y., and Hirayama, T. (2012). Multiple hormone treatment revealed novel cooperative relationships between abscisic acid and biotic stress hormones in cultured cells. Plant Biotechnology 29(1), 19-34. doi: 10.5511/plantbiotechnology.11.1130a.
GSM707775	GSE28600	ABA 24h-2	Okamoto, M., Tsuboi, Y., Goda, H., Yoshizumi, T., Shimada, Y., and Hirayama, T. (2012). Multiple hormone treatment revealed novel cooperative relationships between abscisic acid and biotic stress hormones in cultured cells. Plant Biotechnology 29(1), 19-34. doi: 10.5511/plantbiotechnology.11.1130a.
GSM707776	GSE28600	ABA 24h-3	Okamoto, M., Tsuboi, Y., Goda, H., Yoshizumi, T., Shimada, Y., and Hirayama, T. (2012). Multiple hormone treatment revealed novel cooperative relationships between abscisic acid and biotic stress hormones in cultured cells. Plant Biotechnology 29(1), 19-34. doi: 10.5511/plantbiotechnology.11.1130a.
GSM707777	GSE28600	SA 3h-1	Okamoto, M., Tsuboi, Y., Goda, H., Yoshizumi, T., Shimada, Y., and Hirayama, T. (2012). Multiple hormone treatment revealed novel cooperative relationships between abscisic acid and biotic stress hormones in cultured cells. Plant Biotechnology 29(1), 19-34. doi: 10.5511/plantbiotechnology.11.1130a.
GSM707778	GSE28600	SA 3h-2	Okamoto, M., Tsuboi, Y., Goda, H., Yoshizumi, T., Shimada, Y., and Hirayama, T. (2012). Multiple hormone treatment revealed novel cooperative relationships between abscisic acid and biotic stress hormones in cultured cells. Plant Biotechnology 29(1), 19-34. doi: 10.5511/plantbiotechnology.11.1130a.
GSM707779	GSE28600	SA 24h-1	Okamoto, M., Tsuboi, Y., Goda, H., Yoshizumi, T., Shimada, Y., and Hirayama, T. (2012). Multiple hormone treatment revealed novel cooperative relationships between abscisic acid and biotic stress hormones in cultured cells. Plant Biotechnology 29(1), 19-34. doi: 10.5511/plantbiotechnology.11.1130a.
GSM707780	GSE28600	SA 24h-2	Okamoto, M., Tsuboi, Y., Goda, H., Yoshizumi, T., Shimada, Y., and Hirayama, T. (2012). Multiple hormone treatment revealed novel cooperative relationships between abscisic acid and biotic stress hormones in cultured cells. Plant Biotechnology 29(1), 19-34. doi: 10.5511/plantbiotechnology.11.1130a.
GSM707781	GSE28600	ABA JA 3h-1	Okamoto, M., Tsuboi, Y., Goda, H., Yoshizumi, T., Shimada, Y., and Hirayama, T. (2012). Multiple hormone treatment revealed novel cooperative relationships between abscisic acid and biotic stress hormones in cultured cells. Plant Biotechnology 29(1), 19-34. doi: 10.5511/plantbiotechnology.11.1130a.
GSM707782	GSE28600	ABA JA 3h-2	Okamoto, M., Tsuboi, Y., Goda, H., Yoshizumi, T., Shimada, Y., and Hirayama, T. (2012). Multiple hormone treatment revealed novel cooperative relationships between abscisic acid and biotic stress hormones in cultured cells. Plant Biotechnology 29(1), 19-34. doi: 10.5511/plantbiotechnology.11.1130a.
GSM707783	GSE28600	ABA SA 24h-1	Okamoto, M., Tsuboi, Y., Goda, H., Yoshizumi, T., Shimada, Y., and Hirayama, T. (2012). Multiple hormone treatment revealed novel cooperative relationships between abscisic acid and biotic stress hormones in cultured cells. Plant Biotechnology 29(1), 19-34. doi: 10.5511/plantbiotechnology.11.1130a.
GSM707784	GSE28600	ABA SA 24h-2	Okamoto, M., Tsuboi, Y., Goda, H., Yoshizumi, T., Shimada, Y., and Hirayama, T. (2012). Multiple hormone treatment revealed novel cooperative relationships between abscisic acid and biotic stress hormones in cultured cells. Plant Biotechnology 29(1), 19-34. doi: 10.5511/plantbiotechnology.11.1130a.
GSM707785	GSE28600	JA 3h-1	Okamoto, M., Tsuboi, Y., Goda, H., Yoshizumi, T., Shimada, Y., and Hirayama, T. (2012). Multiple hormone treatment revealed novel cooperative relationships between abscisic acid and biotic stress hormones in cultured cells. Plant Biotechnology 29(1), 19-34. doi: 10.5511/plantbiotechnology.11.1130a.
GSM707786	GSE28600	JA 3h-2	Okamoto, M., Tsuboi, Y., Goda, H., Yoshizumi, T., Shimada, Y., and Hirayama, T. (2012). Multiple hormone treatment revealed novel cooperative relationships between abscisic acid and biotic stress hormones in cultured cells. Plant Biotechnology 29(1), 19-34. doi: 10.5511/plantbiotechnology.11.1130a.
GSM707787	GSE28600	JA 24h-1	Okamoto, M., Tsuboi, Y., Goda, H., Yoshizumi, T., Shimada, Y., and Hirayama, T. (2012). Multiple hormone treatment revealed novel cooperative relationships between abscisic acid and biotic stress hormones in cultured cells. Plant Biotechnology 29(1), 19-34. doi: 10.5511/plantbiotechnology.11.1130a.
GSM707788	GSE28600	JA 24h-2	Okamoto, M., Tsuboi, Y., Goda, H., Yoshizumi, T., Shimada, Y., and Hirayama, T. (2012). Multiple hormone treatment revealed novel cooperative relationships between abscisic acid and biotic stress hormones in cultured cells. Plant Biotechnology 29(1), 19-34. doi: 10.5511/plantbiotechnology.11.1130a.
GSM707789	GSE28600	ABA SA 3h-1	Okamoto, M., Tsuboi, Y., Goda, H., Yoshizumi, T., Shimada, Y., and Hirayama, T. (2012). Multiple hormone treatment revealed novel cooperative relationships between abscisic acid and biotic stress hormones in cultured cells. Plant Biotechnology 29(1), 19-34. doi: 10.5511/plantbiotechnology.11.1130a.
GSM707790	GSE28600	ABA SA 3h-2	Okamoto, M., Tsuboi, Y., Goda, H., Yoshizumi, T., Shimada, Y., and Hirayama, T. (2012). Multiple hormone treatment revealed novel cooperative relationships between abscisic acid and biotic stress hormones in cultured cells. Plant Biotechnology 29(1), 19-34. doi: 10.5511/plantbiotechnology.11.1130a.
GSM707791	GSE28600	ABA JA 24h-1	Okamoto, M., Tsuboi, Y., Goda, H., Yoshizumi, T., Shimada, Y., and Hirayama, T. (2012). Multiple hormone treatment revealed novel cooperative relationships between abscisic acid and biotic stress hormones in cultured cells. Plant Biotechnology 29(1), 19-34. doi: 10.5511/plantbiotechnology.11.1130a.
GSM707792	GSE28600	ABA JA 24h-2	Okamoto, M., Tsuboi, Y., Goda, H., Yoshizumi, T., Shimada, Y., and Hirayama, T. (2012). Multiple hormone treatment revealed novel cooperative relationships between abscisic acid and biotic stress hormones in cultured cells. Plant Biotechnology 29(1), 19-34. doi: 10.5511/plantbiotechnology.11.1130a.
GSM713249	GSE28800	control_3	Kim, B., Jeong, Y.J., Corvalan, C., Fujioka, S., Cho, S., Park, T., et al. (2014). Darkness and gulliver2/phyB mutation decrease the abundance of phosphorylated BZR1 to activate brassinosteroid signaling in Arabidopsis. Plant J 77(5), 737-747. doi: 10.1111/tpj.12423.
GSM713250	GSE28800	control_1	Kim, B., Jeong, Y.J., Corvalan, C., Fujioka, S., Cho, S., Park, T., et al. (2014). Darkness and gulliver2/phyB mutation decrease the abundance of phosphorylated BZR1 to activate brassinosteroid signaling in Arabidopsis. Plant J 77(5), 737-747. doi: 10.1111/tpj.12423.
GSM713251	GSE28800	control_2	Kim, B., Jeong, Y.J., Corvalan, C., Fujioka, S., Cho, S., Park, T., et al. (2014). Darkness and gulliver2/phyB mutation decrease the abundance of phosphorylated BZR1 to activate brassinosteroid signaling in Arabidopsis. Plant J 77(5), 737-747. doi: 10.1111/tpj.12423.
GSM713252	GSE28800	DFPM_3	Kim, B., Jeong, Y.J., Corvalan, C., Fujioka, S., Cho, S., Park, T., et al. (2014). Darkness and gulliver2/phyB mutation decrease the abundance of phosphorylated BZR1 to activate brassinosteroid signaling in Arabidopsis. Plant J 77(5), 737-747. doi: 10.1111/tpj.12423.
GSM713253	GSE28800	DFPM_2	Kim, B., Jeong, Y.J., Corvalan, C., Fujioka, S., Cho, S., Park, T., et al. (2014). Darkness and gulliver2/phyB mutation decrease the abundance of phosphorylated BZR1 to activate brassinosteroid signaling in Arabidopsis. Plant J 77(5), 737-747. doi: 10.1111/tpj.12423.
GSM713254	GSE28800	DFPM_1	Kim, B., Jeong, Y.J., Corvalan, C., Fujioka, S., Cho, S., Park, T., et al. (2014). Darkness and gulliver2/phyB mutation decrease the abundance of phosphorylated BZR1 to activate brassinosteroid signaling in Arabidopsis. Plant J 77(5), 737-747. doi: 10.1111/tpj.12423.
GSM713255	GSE28800	ABA_3	Kim, B., Jeong, Y.J., Corvalan, C., Fujioka, S., Cho, S., Park, T., et al. (2014). Darkness and gulliver2/phyB mutation decrease the abundance of phosphorylated BZR1 to activate brassinosteroid signaling in Arabidopsis. Plant J 77(5), 737-747. doi: 10.1111/tpj.12423.
GSM713256	GSE28800	ABA_2	Kim, B., Jeong, Y.J., Corvalan, C., Fujioka, S., Cho, S., Park, T., et al. (2014). Darkness and gulliver2/phyB mutation decrease the abundance of phosphorylated BZR1 to activate brassinosteroid signaling in Arabidopsis. Plant J 77(5), 737-747. doi: 10.1111/tpj.12423.
GSM713257	GSE28800	ABA_1	Kim, B., Jeong, Y.J., Corvalan, C., Fujioka, S., Cho, S., Park, T., et al. (2014). Darkness and gulliver2/phyB mutation decrease the abundance of phosphorylated BZR1 to activate brassinosteroid signaling in Arabidopsis. Plant J 77(5), 737-747. doi: 10.1111/tpj.12423.
GSM713258	GSE28800	ABADFPM_3	Kim, B., Jeong, Y.J., Corvalan, C., Fujioka, S., Cho, S., Park, T., et al. (2014). Darkness and gulliver2/phyB mutation decrease the abundance of phosphorylated BZR1 to activate brassinosteroid signaling in Arabidopsis. Plant J 77(5), 737-747. doi: 10.1111/tpj.12423.
GSM713259	GSE28800	ABADFPM_2	Kim, B., Jeong, Y.J., Corvalan, C., Fujioka, S., Cho, S., Park, T., et al. (2014). Darkness and gulliver2/phyB mutation decrease the abundance of phosphorylated BZR1 to activate brassinosteroid signaling in Arabidopsis. Plant J 77(5), 737-747. doi: 10.1111/tpj.12423.
GSM713260	GSE28800	ABADFPM_1	Kim, B., Jeong, Y.J., Corvalan, C., Fujioka, S., Cho, S., Park, T., et al. (2014). Darkness and gulliver2/phyB mutation decrease the abundance of phosphorylated BZR1 to activate brassinosteroid signaling in Arabidopsis. Plant J 77(5), 737-747. doi: 10.1111/tpj.12423.
GSM736722	GSE29699	rosette at 27 day_no treatment_biological replica 1	Ribeiro, D.M., Araujo, W.L., Fernie, A.R., Schippers, J.H., and Mueller-Roeber, B. (2012). Translatome and metabolome effects triggered by gibberellins during rosette growth in Arabidopsis. J Exp Bot 63(7), 2769-2786. doi: 10.1093/jxb/err463.
GSM736723	GSE29699	rosette at 27 day_no treatment_biological replica 2	Ribeiro, D.M., Araujo, W.L., Fernie, A.R., Schippers, J.H., and Mueller-Roeber, B. (2012). Translatome and metabolome effects triggered by gibberellins during rosette growth in Arabidopsis. J Exp Bot 63(7), 2769-2786. doi: 10.1093/jxb/err463.
GSM736724	GSE29699	rosette at 27 day_PBZ_biological replica 1	Ribeiro, D.M., Araujo, W.L., Fernie, A.R., Schippers, J.H., and Mueller-Roeber, B. (2012). Translatome and metabolome effects triggered by gibberellins during rosette growth in Arabidopsis. J Exp Bot 63(7), 2769-2786. doi: 10.1093/jxb/err463.
GSM736725	GSE29699	rosette at 27 day_PBZ_biological replica 2	Ribeiro, D.M., Araujo, W.L., Fernie, A.R., Schippers, J.H., and Mueller-Roeber, B. (2012). Translatome and metabolome effects triggered by gibberellins during rosette growth in Arabidopsis. J Exp Bot 63(7), 2769-2786. doi: 10.1093/jxb/err463.
GSM744702	GSE30094	SAM_L-AOPP+IAA_Rep1	Soeno, K., Goda, H., Ishii, T., Ogura, T., Tachikawa, T., Sasaki, E., et al. (2010). Auxin Biosynthesis Inhibitors, Identified by a Genomics-Based Approach, Provide Insights into Auxin Biosynthesis. Plant and Cell Physiology 51(4), 524-536. doi: 10.1093/pcp/pcq032.
GSM744703	GSE30094	SAM_L-AOPP+IAA_Rep2	Soeno, K., Goda, H., Ishii, T., Ogura, T., Tachikawa, T., Sasaki, E., et al. (2010). Auxin Biosynthesis Inhibitors, Identified by a Genomics-Based Approach, Provide Insights into Auxin Biosynthesis. Plant and Cell Physiology 51(4), 524-536. doi: 10.1093/pcp/pcq032.
GSM744704	GSE30094	SAM_L-AOPP+IAA_Rep3	Soeno, K., Goda, H., Ishii, T., Ogura, T., Tachikawa, T., Sasaki, E., et al. (2010). Auxin Biosynthesis Inhibitors, Identified by a Genomics-Based Approach, Provide Insights into Auxin Biosynthesis. Plant and Cell Physiology 51(4), 524-536. doi: 10.1093/pcp/pcq032.
GSM744705	GSE30094	SAM_L-AOPP_Rep1	Soeno, K., Goda, H., Ishii, T., Ogura, T., Tachikawa, T., Sasaki, E., et al. (2010). Auxin Biosynthesis Inhibitors, Identified by a Genomics-Based Approach, Provide Insights into Auxin Biosynthesis. Plant and Cell Physiology 51(4), 524-536. doi: 10.1093/pcp/pcq032.
GSM744706	GSE30094	SAM_L-AOPP_Rep2	Soeno, K., Goda, H., Ishii, T., Ogura, T., Tachikawa, T., Sasaki, E., et al. (2010). Auxin Biosynthesis Inhibitors, Identified by a Genomics-Based Approach, Provide Insights into Auxin Biosynthesis. Plant and Cell Physiology 51(4), 524-536. doi: 10.1093/pcp/pcq032.
GSM744707	GSE30094	SAM_L-AOPP_Rep3	Soeno, K., Goda, H., Ishii, T., Ogura, T., Tachikawa, T., Sasaki, E., et al. (2010). Auxin Biosynthesis Inhibitors, Identified by a Genomics-Based Approach, Provide Insights into Auxin Biosynthesis. Plant and Cell Physiology 51(4), 524-536. doi: 10.1093/pcp/pcq032.
GSM744708	GSE30094	SAM_Mock_Rep1	Soeno, K., Goda, H., Ishii, T., Ogura, T., Tachikawa, T., Sasaki, E., et al. (2010). Auxin Biosynthesis Inhibitors, Identified by a Genomics-Based Approach, Provide Insights into Auxin Biosynthesis. Plant and Cell Physiology 51(4), 524-536. doi: 10.1093/pcp/pcq032.
GSM744709	GSE30094	SAM_Mock_Rep2	Soeno, K., Goda, H., Ishii, T., Ogura, T., Tachikawa, T., Sasaki, E., et al. (2010). Auxin Biosynthesis Inhibitors, Identified by a Genomics-Based Approach, Provide Insights into Auxin Biosynthesis. Plant and Cell Physiology 51(4), 524-536. doi: 10.1093/pcp/pcq032.
GSM744710	GSE30094	SAM_Mock_Rep3	Soeno, K., Goda, H., Ishii, T., Ogura, T., Tachikawa, T., Sasaki, E., et al. (2010). Auxin Biosynthesis Inhibitors, Identified by a Genomics-Based Approach, Provide Insights into Auxin Biosynthesis. Plant and Cell Physiology 51(4), 524-536. doi: 10.1093/pcp/pcq032.
GSM744714	GSE30094	W(Liq)_L-AOPP+IAA_Rep1	Soeno, K., Goda, H., Ishii, T., Ogura, T., Tachikawa, T., Sasaki, E., et al. (2010). Auxin Biosynthesis Inhibitors, Identified by a Genomics-Based Approach, Provide Insights into Auxin Biosynthesis. Plant and Cell Physiology 51(4), 524-536. doi: 10.1093/pcp/pcq032.
GSM744715	GSE30094	W(Liq)_L-AOPP+IAA_Rep2	Soeno, K., Goda, H., Ishii, T., Ogura, T., Tachikawa, T., Sasaki, E., et al. (2010). Auxin Biosynthesis Inhibitors, Identified by a Genomics-Based Approach, Provide Insights into Auxin Biosynthesis. Plant and Cell Physiology 51(4), 524-536. doi: 10.1093/pcp/pcq032.
GSM744716	GSE30094	W(Liq)_L-AOPP+IAA_Rep3	Soeno, K., Goda, H., Ishii, T., Ogura, T., Tachikawa, T., Sasaki, E., et al. (2010). Auxin Biosynthesis Inhibitors, Identified by a Genomics-Based Approach, Provide Insights into Auxin Biosynthesis. Plant and Cell Physiology 51(4), 524-536. doi: 10.1093/pcp/pcq032.
GSM744720	GSE30094	W(Liq)_L-AOPP_Rep1	Soeno, K., Goda, H., Ishii, T., Ogura, T., Tachikawa, T., Sasaki, E., et al. (2010). Auxin Biosynthesis Inhibitors, Identified by a Genomics-Based Approach, Provide Insights into Auxin Biosynthesis. Plant and Cell Physiology 51(4), 524-536. doi: 10.1093/pcp/pcq032.
GSM744721	GSE30094	W(Liq)_L-AOPP_Rep2	Soeno, K., Goda, H., Ishii, T., Ogura, T., Tachikawa, T., Sasaki, E., et al. (2010). Auxin Biosynthesis Inhibitors, Identified by a Genomics-Based Approach, Provide Insights into Auxin Biosynthesis. Plant and Cell Physiology 51(4), 524-536. doi: 10.1093/pcp/pcq032.
GSM744722	GSE30094	W(Liq)_L-AOPP_Rep3	Soeno, K., Goda, H., Ishii, T., Ogura, T., Tachikawa, T., Sasaki, E., et al. (2010). Auxin Biosynthesis Inhibitors, Identified by a Genomics-Based Approach, Provide Insights into Auxin Biosynthesis. Plant and Cell Physiology 51(4), 524-536. doi: 10.1093/pcp/pcq032.
GSM744723	GSE30094	W(Liq)_Mock_Rep1	Soeno, K., Goda, H., Ishii, T., Ogura, T., Tachikawa, T., Sasaki, E., et al. (2010). Auxin Biosynthesis Inhibitors, Identified by a Genomics-Based Approach, Provide Insights into Auxin Biosynthesis. Plant and Cell Physiology 51(4), 524-536. doi: 10.1093/pcp/pcq032.
GSM744724	GSE30094	W(Liq)_Mock_Rep2	Soeno, K., Goda, H., Ishii, T., Ogura, T., Tachikawa, T., Sasaki, E., et al. (2010). Auxin Biosynthesis Inhibitors, Identified by a Genomics-Based Approach, Provide Insights into Auxin Biosynthesis. Plant and Cell Physiology 51(4), 524-536. doi: 10.1093/pcp/pcq032.
GSM744725	GSE30094	W(Liq)_Mock_Rep3	Soeno, K., Goda, H., Ishii, T., Ogura, T., Tachikawa, T., Sasaki, E., et al. (2010). Auxin Biosynthesis Inhibitors, Identified by a Genomics-Based Approach, Provide Insights into Auxin Biosynthesis. Plant and Cell Physiology 51(4), 524-536. doi: 10.1093/pcp/pcq032.
GSM75508	GSE3350	Col-0 0h NAA replicate 1	Vanneste, S., De Rybel, B., Beemster, G.T., Ljung, K., De Smet, I., Van Isterdael, G., et al. (2005). Cell cycle progression in the pericycle is not sufficient for SOLITARY ROOT/IAA14-mediated lateral root initiation in Arabidopsis thaliana. Plant Cell 17(11), 3035-3050. doi: 10.1105/tpc.105.035493.
GSM75509	GSE3350	Col-0 2h NAA replicate 1	Vanneste, S., De Rybel, B., Beemster, G.T., Ljung, K., De Smet, I., Van Isterdael, G., et al. (2005). Cell cycle progression in the pericycle is not sufficient for SOLITARY ROOT/IAA14-mediated lateral root initiation in Arabidopsis thaliana. Plant Cell 17(11), 3035-3050. doi: 10.1105/tpc.105.035493.
GSM75510	GSE3350	Col-0 6h NAA replicate 1	Vanneste, S., De Rybel, B., Beemster, G.T., Ljung, K., De Smet, I., Van Isterdael, G., et al. (2005). Cell cycle progression in the pericycle is not sufficient for SOLITARY ROOT/IAA14-mediated lateral root initiation in Arabidopsis thaliana. Plant Cell 17(11), 3035-3050. doi: 10.1105/tpc.105.035493.
GSM75511	GSE3350	Col-0 6h MOCK replicate 1	Vanneste, S., De Rybel, B., Beemster, G.T., Ljung, K., De Smet, I., Van Isterdael, G., et al. (2005). Cell cycle progression in the pericycle is not sufficient for SOLITARY ROOT/IAA14-mediated lateral root initiation in Arabidopsis thaliana. Plant Cell 17(11), 3035-3050. doi: 10.1105/tpc.105.035493.
GSM75512	GSE3350	Col-0 0h NAA replicate 2	Vanneste, S., De Rybel, B., Beemster, G.T., Ljung, K., De Smet, I., Van Isterdael, G., et al. (2005). Cell cycle progression in the pericycle is not sufficient for SOLITARY ROOT/IAA14-mediated lateral root initiation in Arabidopsis thaliana. Plant Cell 17(11), 3035-3050. doi: 10.1105/tpc.105.035493.
GSM75513	GSE3350	Col-0 2h NAA replicate 2	Vanneste, S., De Rybel, B., Beemster, G.T., Ljung, K., De Smet, I., Van Isterdael, G., et al. (2005). Cell cycle progression in the pericycle is not sufficient for SOLITARY ROOT/IAA14-mediated lateral root initiation in Arabidopsis thaliana. Plant Cell 17(11), 3035-3050. doi: 10.1105/tpc.105.035493.
GSM75514	GSE3350	Col-0 6h NAA replicate 2	Vanneste, S., De Rybel, B., Beemster, G.T., Ljung, K., De Smet, I., Van Isterdael, G., et al. (2005). Cell cycle progression in the pericycle is not sufficient for SOLITARY ROOT/IAA14-mediated lateral root initiation in Arabidopsis thaliana. Plant Cell 17(11), 3035-3050. doi: 10.1105/tpc.105.035493.
GSM75515	GSE3350	Col-0 6h MOCK replicate 2	Vanneste, S., De Rybel, B., Beemster, G.T., Ljung, K., De Smet, I., Van Isterdael, G., et al. (2005). Cell cycle progression in the pericycle is not sufficient for SOLITARY ROOT/IAA14-mediated lateral root initiation in Arabidopsis thaliana. Plant Cell 17(11), 3035-3050. doi: 10.1105/tpc.105.035493.
GSM75516	GSE3350	slr-1 0h NAA replicate 1	Vanneste, S., De Rybel, B., Beemster, G.T., Ljung, K., De Smet, I., Van Isterdael, G., et al. (2005). Cell cycle progression in the pericycle is not sufficient for SOLITARY ROOT/IAA14-mediated lateral root initiation in Arabidopsis thaliana. Plant Cell 17(11), 3035-3050. doi: 10.1105/tpc.105.035493.
GSM75517	GSE3350	slr-1 2h NAA replicate 1	Vanneste, S., De Rybel, B., Beemster, G.T., Ljung, K., De Smet, I., Van Isterdael, G., et al. (2005). Cell cycle progression in the pericycle is not sufficient for SOLITARY ROOT/IAA14-mediated lateral root initiation in Arabidopsis thaliana. Plant Cell 17(11), 3035-3050. doi: 10.1105/tpc.105.035493.
GSM75518	GSE3350	slr-1 6h NAA replicate 1	Vanneste, S., De Rybel, B., Beemster, G.T., Ljung, K., De Smet, I., Van Isterdael, G., et al. (2005). Cell cycle progression in the pericycle is not sufficient for SOLITARY ROOT/IAA14-mediated lateral root initiation in Arabidopsis thaliana. Plant Cell 17(11), 3035-3050. doi: 10.1105/tpc.105.035493.
GSM75519	GSE3350	slr-1 0h NAA replicate 2	Vanneste, S., De Rybel, B., Beemster, G.T., Ljung, K., De Smet, I., Van Isterdael, G., et al. (2005). Cell cycle progression in the pericycle is not sufficient for SOLITARY ROOT/IAA14-mediated lateral root initiation in Arabidopsis thaliana. Plant Cell 17(11), 3035-3050. doi: 10.1105/tpc.105.035493.
GSM75520	GSE3350	slr-1 2h NAA replicate 2	Vanneste, S., De Rybel, B., Beemster, G.T., Ljung, K., De Smet, I., Van Isterdael, G., et al. (2005). Cell cycle progression in the pericycle is not sufficient for SOLITARY ROOT/IAA14-mediated lateral root initiation in Arabidopsis thaliana. Plant Cell 17(11), 3035-3050. doi: 10.1105/tpc.105.035493.
GSM75521	GSE3350	slr-1 6h NAA replicate 2	Vanneste, S., De Rybel, B., Beemster, G.T., Ljung, K., De Smet, I., Van Isterdael, G., et al. (2005). Cell cycle progression in the pericycle is not sufficient for SOLITARY ROOT/IAA14-mediated lateral root initiation in Arabidopsis thaliana. Plant Cell 17(11), 3035-3050. doi: 10.1105/tpc.105.035493.
GSM797716	GSE32193	Wild type stage 12 rep A	Reeves, P.H., Ellis, C.M., Ploense, S.E., Wu, M.F., Yadav, V., Tholl, D., et al. (2012). A regulatory network for coordinated flower maturation. PLoS Genet 8(2), e1002506. doi: 10.1371/journal.pgen.1002506.
GSM797717	GSE32193	Wild type stage 12 rep B	Reeves, P.H., Ellis, C.M., Ploense, S.E., Wu, M.F., Yadav, V., Tholl, D., et al. (2012). A regulatory network for coordinated flower maturation. PLoS Genet 8(2), e1002506. doi: 10.1371/journal.pgen.1002506.
GSM797718	GSE32193	Wild type stage 12 rep C	Reeves, P.H., Ellis, C.M., Ploense, S.E., Wu, M.F., Yadav, V., Tholl, D., et al. (2012). A regulatory network for coordinated flower maturation. PLoS Genet 8(2), e1002506. doi: 10.1371/journal.pgen.1002506.
GSM797719	GSE32193	arf6 arf8 stage 12 rep A	Reeves, P.H., Ellis, C.M., Ploense, S.E., Wu, M.F., Yadav, V., Tholl, D., et al. (2012). A regulatory network for coordinated flower maturation. PLoS Genet 8(2), e1002506. doi: 10.1371/journal.pgen.1002506.
GSM797720	GSE32193	arf6 arf8 stage 12 rep B	Reeves, P.H., Ellis, C.M., Ploense, S.E., Wu, M.F., Yadav, V., Tholl, D., et al. (2012). A regulatory network for coordinated flower maturation. PLoS Genet 8(2), e1002506. doi: 10.1371/journal.pgen.1002506.
GSM797721	GSE32193	arf6 arf8 stage 12 rep C	Reeves, P.H., Ellis, C.M., Ploense, S.E., Wu, M.F., Yadav, V., Tholl, D., et al. (2012). A regulatory network for coordinated flower maturation. PLoS Genet 8(2), e1002506. doi: 10.1371/journal.pgen.1002506.
GSM797722	GSE32193	myb21 myb24 stage 12 rep A	Reeves, P.H., Ellis, C.M., Ploense, S.E., Wu, M.F., Yadav, V., Tholl, D., et al. (2012). A regulatory network for coordinated flower maturation. PLoS Genet 8(2), e1002506. doi: 10.1371/journal.pgen.1002506.
GSM797723	GSE32193	myb21 myb24 stage 12 rep B	Reeves, P.H., Ellis, C.M., Ploense, S.E., Wu, M.F., Yadav, V., Tholl, D., et al. (2012). A regulatory network for coordinated flower maturation. PLoS Genet 8(2), e1002506. doi: 10.1371/journal.pgen.1002506.
GSM797724	GSE32193	myb21 myb24 stage 12 rep C	Reeves, P.H., Ellis, C.M., Ploense, S.E., Wu, M.F., Yadav, V., Tholl, D., et al. (2012). A regulatory network for coordinated flower maturation. PLoS Genet 8(2), e1002506. doi: 10.1371/journal.pgen.1002506.
GSM797725	GSE32193	Wild type stage 13 rep A	Reeves, P.H., Ellis, C.M., Ploense, S.E., Wu, M.F., Yadav, V., Tholl, D., et al. (2012). A regulatory network for coordinated flower maturation. PLoS Genet 8(2), e1002506. doi: 10.1371/journal.pgen.1002506.
GSM797726	GSE32193	Wild type stage 13 rep B	Reeves, P.H., Ellis, C.M., Ploense, S.E., Wu, M.F., Yadav, V., Tholl, D., et al. (2012). A regulatory network for coordinated flower maturation. PLoS Genet 8(2), e1002506. doi: 10.1371/journal.pgen.1002506.
GSM797727	GSE32193	Wild type stage 13 rep C	Reeves, P.H., Ellis, C.M., Ploense, S.E., Wu, M.F., Yadav, V., Tholl, D., et al. (2012). A regulatory network for coordinated flower maturation. PLoS Genet 8(2), e1002506. doi: 10.1371/journal.pgen.1002506.
GSM797728	GSE32193	arf6 arf8 stage 13 rep A	Reeves, P.H., Ellis, C.M., Ploense, S.E., Wu, M.F., Yadav, V., Tholl, D., et al. (2012). A regulatory network for coordinated flower maturation. PLoS Genet 8(2), e1002506. doi: 10.1371/journal.pgen.1002506.
GSM797729	GSE32193	arf6 arf8 stage 13 rep B	Reeves, P.H., Ellis, C.M., Ploense, S.E., Wu, M.F., Yadav, V., Tholl, D., et al. (2012). A regulatory network for coordinated flower maturation. PLoS Genet 8(2), e1002506. doi: 10.1371/journal.pgen.1002506.
GSM797730	GSE32193	arf6 arf8 stage 13 rep C	Reeves, P.H., Ellis, C.M., Ploense, S.E., Wu, M.F., Yadav, V., Tholl, D., et al. (2012). A regulatory network for coordinated flower maturation. PLoS Genet 8(2), e1002506. doi: 10.1371/journal.pgen.1002506.
GSM797731	GSE32193	myb21 myb24 stage 13 rep A	Reeves, P.H., Ellis, C.M., Ploense, S.E., Wu, M.F., Yadav, V., Tholl, D., et al. (2012). A regulatory network for coordinated flower maturation. PLoS Genet 8(2), e1002506. doi: 10.1371/journal.pgen.1002506.
GSM797732	GSE32193	myb21 myb24 stage 13 rep B	Reeves, P.H., Ellis, C.M., Ploense, S.E., Wu, M.F., Yadav, V., Tholl, D., et al. (2012). A regulatory network for coordinated flower maturation. PLoS Genet 8(2), e1002506. doi: 10.1371/journal.pgen.1002506.
GSM797733	GSE32193	myb21 myb24 stage 13 rep C	Reeves, P.H., Ellis, C.M., Ploense, S.E., Wu, M.F., Yadav, V., Tholl, D., et al. (2012). A regulatory network for coordinated flower maturation. PLoS Genet 8(2), e1002506. doi: 10.1371/journal.pgen.1002506.
GSM826542	GSE33412	WT-mock-rep1	Zhou, X.Y., Song, L., and Xue, H.W. (2013). Brassinosteroids regulate the differential growth of Arabidopsis hypocotyls through auxin signaling components IAA19 and ARF7. Mol Plant 6(3), 887-904. doi: 10.1093/mp/sss123.
GSM826543	GSE33412	WT-mock-rep2	Zhou, X.Y., Song, L., and Xue, H.W. (2013). Brassinosteroids regulate the differential growth of Arabidopsis hypocotyls through auxin signaling components IAA19 and ARF7. Mol Plant 6(3), 887-904. doi: 10.1093/mp/sss123.
GSM826544	GSE33412	WT-BR-rep1	Zhou, X.Y., Song, L., and Xue, H.W. (2013). Brassinosteroids regulate the differential growth of Arabidopsis hypocotyls through auxin signaling components IAA19 and ARF7. Mol Plant 6(3), 887-904. doi: 10.1093/mp/sss123.
GSM826545	GSE33412	WT-BR-rep2	Zhou, X.Y., Song, L., and Xue, H.W. (2013). Brassinosteroids regulate the differential growth of Arabidopsis hypocotyls through auxin signaling components IAA19 and ARF7. Mol Plant 6(3), 887-904. doi: 10.1093/mp/sss123.
GSM826546	GSE33412	msg2-mock-rep1	Zhou, X.Y., Song, L., and Xue, H.W. (2013). Brassinosteroids regulate the differential growth of Arabidopsis hypocotyls through auxin signaling components IAA19 and ARF7. Mol Plant 6(3), 887-904. doi: 10.1093/mp/sss123.
GSM826547	GSE33412	msg2-mock-rep2	Zhou, X.Y., Song, L., and Xue, H.W. (2013). Brassinosteroids regulate the differential growth of Arabidopsis hypocotyls through auxin signaling components IAA19 and ARF7. Mol Plant 6(3), 887-904. doi: 10.1093/mp/sss123.
GSM826548	GSE33412	msg2-BR-rep1	Zhou, X.Y., Song, L., and Xue, H.W. (2013). Brassinosteroids regulate the differential growth of Arabidopsis hypocotyls through auxin signaling components IAA19 and ARF7. Mol Plant 6(3), 887-904. doi: 10.1093/mp/sss123.
GSM826549	GSE33412	msg2-BR-rep2	Zhou, X.Y., Song, L., and Xue, H.W. (2013). Brassinosteroids regulate the differential growth of Arabidopsis hypocotyls through auxin signaling components IAA19 and ARF7. Mol Plant 6(3), 887-904. doi: 10.1093/mp/sss123.
GSM826550	GSE33412	axr2-mock-rep1	Zhou, X.Y., Song, L., and Xue, H.W. (2013). Brassinosteroids regulate the differential growth of Arabidopsis hypocotyls through auxin signaling components IAA19 and ARF7. Mol Plant 6(3), 887-904. doi: 10.1093/mp/sss123.
GSM826551	GSE33412	axr2-mock-rep2	Zhou, X.Y., Song, L., and Xue, H.W. (2013). Brassinosteroids regulate the differential growth of Arabidopsis hypocotyls through auxin signaling components IAA19 and ARF7. Mol Plant 6(3), 887-904. doi: 10.1093/mp/sss123.
GSM826552	GSE33412	axr2-BR-rep1	Zhou, X.Y., Song, L., and Xue, H.W. (2013). Brassinosteroids regulate the differential growth of Arabidopsis hypocotyls through auxin signaling components IAA19 and ARF7. Mol Plant 6(3), 887-904. doi: 10.1093/mp/sss123.
GSM826553	GSE33412	axr2-BR-rep2	Zhou, X.Y., Song, L., and Xue, H.W. (2013). Brassinosteroids regulate the differential growth of Arabidopsis hypocotyls through auxin signaling components IAA19 and ARF7. Mol Plant 6(3), 887-904. doi: 10.1093/mp/sss123.
GSM830737	GSE25396	AtGATA2ox, rep1	Luo, X.M., Lin, W.H., Zhu, S., Zhu, J.Y., Sun, Y., Fan, X.Y., et al. (2010). Integration of light- and brassinosteroid-signaling pathways by a GATA transcription factor in Arabidopsis. Dev Cell 19(6), 872-883. doi: 10.1016/j.devcel.2010.10.023.
GSM830738	GSE25396	AtGATA2ox, rep2	Luo, X.M., Lin, W.H., Zhu, S., Zhu, J.Y., Sun, Y., Fan, X.Y., et al. (2010). Integration of light- and brassinosteroid-signaling pathways by a GATA transcription factor in Arabidopsis. Dev Cell 19(6), 872-883. doi: 10.1016/j.devcel.2010.10.023.
GSM830739	GSE25396	AtGATA2ox, rep3	Luo, X.M., Lin, W.H., Zhu, S., Zhu, J.Y., Sun, Y., Fan, X.Y., et al. (2010). Integration of light- and brassinosteroid-signaling pathways by a GATA transcription factor in Arabidopsis. Dev Cell 19(6), 872-883. doi: 10.1016/j.devcel.2010.10.023.
GSM840954	GSE34047	WT-mSA-1	Pajerowska-Mukhtar, K.M., Wang, W., Tada, Y., Oka, N., Tucker, C.L., Fonseca, J.P., et al. (2012). The HSF-like transcription factor TBF1 is a major molecular switch for plant growth-to-defense transition. Curr Biol 22(2), 103-112. doi: 10.1016/j.cub.2011.12.015.
GSM840955	GSE34047	WT-mSA-2	Pajerowska-Mukhtar, K.M., Wang, W., Tada, Y., Oka, N., Tucker, C.L., Fonseca, J.P., et al. (2012). The HSF-like transcription factor TBF1 is a major molecular switch for plant growth-to-defense transition. Curr Biol 22(2), 103-112. doi: 10.1016/j.cub.2011.12.015.
GSM840956	GSE34047	WT-mSA-3	Pajerowska-Mukhtar, K.M., Wang, W., Tada, Y., Oka, N., Tucker, C.L., Fonseca, J.P., et al. (2012). The HSF-like transcription factor TBF1 is a major molecular switch for plant growth-to-defense transition. Curr Biol 22(2), 103-112. doi: 10.1016/j.cub.2011.12.015.
GSM840957	GSE34047	WT-SA-1	Pajerowska-Mukhtar, K.M., Wang, W., Tada, Y., Oka, N., Tucker, C.L., Fonseca, J.P., et al. (2012). The HSF-like transcription factor TBF1 is a major molecular switch for plant growth-to-defense transition. Curr Biol 22(2), 103-112. doi: 10.1016/j.cub.2011.12.015.
GSM840958	GSE34047	WT-SA-2	Pajerowska-Mukhtar, K.M., Wang, W., Tada, Y., Oka, N., Tucker, C.L., Fonseca, J.P., et al. (2012). The HSF-like transcription factor TBF1 is a major molecular switch for plant growth-to-defense transition. Curr Biol 22(2), 103-112. doi: 10.1016/j.cub.2011.12.015.
GSM840959	GSE34047	WT-SA-3	Pajerowska-Mukhtar, K.M., Wang, W., Tada, Y., Oka, N., Tucker, C.L., Fonseca, J.P., et al. (2012). The HSF-like transcription factor TBF1 is a major molecular switch for plant growth-to-defense transition. Curr Biol 22(2), 103-112. doi: 10.1016/j.cub.2011.12.015.
GSM840960	GSE34047	WT-melf-1	Pajerowska-Mukhtar, K.M., Wang, W., Tada, Y., Oka, N., Tucker, C.L., Fonseca, J.P., et al. (2012). The HSF-like transcription factor TBF1 is a major molecular switch for plant growth-to-defense transition. Curr Biol 22(2), 103-112. doi: 10.1016/j.cub.2011.12.015.
GSM840961	GSE34047	WT-melf-2	Pajerowska-Mukhtar, K.M., Wang, W., Tada, Y., Oka, N., Tucker, C.L., Fonseca, J.P., et al. (2012). The HSF-like transcription factor TBF1 is a major molecular switch for plant growth-to-defense transition. Curr Biol 22(2), 103-112. doi: 10.1016/j.cub.2011.12.015.
GSM840962	GSE34047	WT-melf-3	Pajerowska-Mukhtar, K.M., Wang, W., Tada, Y., Oka, N., Tucker, C.L., Fonseca, J.P., et al. (2012). The HSF-like transcription factor TBF1 is a major molecular switch for plant growth-to-defense transition. Curr Biol 22(2), 103-112. doi: 10.1016/j.cub.2011.12.015.
GSM840963	GSE34047	WT-elf-1	Pajerowska-Mukhtar, K.M., Wang, W., Tada, Y., Oka, N., Tucker, C.L., Fonseca, J.P., et al. (2012). The HSF-like transcription factor TBF1 is a major molecular switch for plant growth-to-defense transition. Curr Biol 22(2), 103-112. doi: 10.1016/j.cub.2011.12.015.
GSM840964	GSE34047	WT-elf-2	Pajerowska-Mukhtar, K.M., Wang, W., Tada, Y., Oka, N., Tucker, C.L., Fonseca, J.P., et al. (2012). The HSF-like transcription factor TBF1 is a major molecular switch for plant growth-to-defense transition. Curr Biol 22(2), 103-112. doi: 10.1016/j.cub.2011.12.015.
GSM840965	GSE34047	WT-elf-3	Pajerowska-Mukhtar, K.M., Wang, W., Tada, Y., Oka, N., Tucker, C.L., Fonseca, J.P., et al. (2012). The HSF-like transcription factor TBF1 is a major molecular switch for plant growth-to-defense transition. Curr Biol 22(2), 103-112. doi: 10.1016/j.cub.2011.12.015.
GSM840966	GSE34047	tbf1-mSA-1	Pajerowska-Mukhtar, K.M., Wang, W., Tada, Y., Oka, N., Tucker, C.L., Fonseca, J.P., et al. (2012). The HSF-like transcription factor TBF1 is a major molecular switch for plant growth-to-defense transition. Curr Biol 22(2), 103-112. doi: 10.1016/j.cub.2011.12.015.
GSM840967	GSE34047	tbf1-mSA-2	Pajerowska-Mukhtar, K.M., Wang, W., Tada, Y., Oka, N., Tucker, C.L., Fonseca, J.P., et al. (2012). The HSF-like transcription factor TBF1 is a major molecular switch for plant growth-to-defense transition. Curr Biol 22(2), 103-112. doi: 10.1016/j.cub.2011.12.015.
GSM840968	GSE34047	tbf1-mSA-3	Pajerowska-Mukhtar, K.M., Wang, W., Tada, Y., Oka, N., Tucker, C.L., Fonseca, J.P., et al. (2012). The HSF-like transcription factor TBF1 is a major molecular switch for plant growth-to-defense transition. Curr Biol 22(2), 103-112. doi: 10.1016/j.cub.2011.12.015.
GSM840969	GSE34047	tbf1-SA-1	Pajerowska-Mukhtar, K.M., Wang, W., Tada, Y., Oka, N., Tucker, C.L., Fonseca, J.P., et al. (2012). The HSF-like transcription factor TBF1 is a major molecular switch for plant growth-to-defense transition. Curr Biol 22(2), 103-112. doi: 10.1016/j.cub.2011.12.015.
GSM840970	GSE34047	tbf1-SA-2	Pajerowska-Mukhtar, K.M., Wang, W., Tada, Y., Oka, N., Tucker, C.L., Fonseca, J.P., et al. (2012). The HSF-like transcription factor TBF1 is a major molecular switch for plant growth-to-defense transition. Curr Biol 22(2), 103-112. doi: 10.1016/j.cub.2011.12.015.
GSM840971	GSE34047	tbf1-SA-3	Pajerowska-Mukhtar, K.M., Wang, W., Tada, Y., Oka, N., Tucker, C.L., Fonseca, J.P., et al. (2012). The HSF-like transcription factor TBF1 is a major molecular switch for plant growth-to-defense transition. Curr Biol 22(2), 103-112. doi: 10.1016/j.cub.2011.12.015.
GSM840972	GSE34047	tbf1-melf-1	Pajerowska-Mukhtar, K.M., Wang, W., Tada, Y., Oka, N., Tucker, C.L., Fonseca, J.P., et al. (2012). The HSF-like transcription factor TBF1 is a major molecular switch for plant growth-to-defense transition. Curr Biol 22(2), 103-112. doi: 10.1016/j.cub.2011.12.015.
GSM840973	GSE34047	tbf1-melf-2	Pajerowska-Mukhtar, K.M., Wang, W., Tada, Y., Oka, N., Tucker, C.L., Fonseca, J.P., et al. (2012). The HSF-like transcription factor TBF1 is a major molecular switch for plant growth-to-defense transition. Curr Biol 22(2), 103-112. doi: 10.1016/j.cub.2011.12.015.
GSM840974	GSE34047	tbf1-melf-3	Pajerowska-Mukhtar, K.M., Wang, W., Tada, Y., Oka, N., Tucker, C.L., Fonseca, J.P., et al. (2012). The HSF-like transcription factor TBF1 is a major molecular switch for plant growth-to-defense transition. Curr Biol 22(2), 103-112. doi: 10.1016/j.cub.2011.12.015.
GSM840975	GSE34047	tbf1-elf-1	Pajerowska-Mukhtar, K.M., Wang, W., Tada, Y., Oka, N., Tucker, C.L., Fonseca, J.P., et al. (2012). The HSF-like transcription factor TBF1 is a major molecular switch for plant growth-to-defense transition. Curr Biol 22(2), 103-112. doi: 10.1016/j.cub.2011.12.015.
GSM840976	GSE34047	tbf1-elf-2	Pajerowska-Mukhtar, K.M., Wang, W., Tada, Y., Oka, N., Tucker, C.L., Fonseca, J.P., et al. (2012). The HSF-like transcription factor TBF1 is a major molecular switch for plant growth-to-defense transition. Curr Biol 22(2), 103-112. doi: 10.1016/j.cub.2011.12.015.
GSM840977	GSE34047	tbf1-elf-3	Pajerowska-Mukhtar, K.M., Wang, W., Tada, Y., Oka, N., Tucker, C.L., Fonseca, J.P., et al. (2012). The HSF-like transcription factor TBF1 is a major molecular switch for plant growth-to-defense transition. Curr Biol 22(2), 103-112. doi: 10.1016/j.cub.2011.12.015.
GSM871242	GSE35580	stele control 1	Bargmann, B.O., Vanneste, S., Krouk, G., Nawy, T., Efroni, I., Shani, E., et al. (2013). A map of cell type-specific auxin responses. Mol Syst Biol 9, 688. doi: 10.1038/msb.2013.40.
GSM871243	GSE35580	stele control 2	Bargmann, B.O., Vanneste, S., Krouk, G., Nawy, T., Efroni, I., Shani, E., et al. (2013). A map of cell type-specific auxin responses. Mol Syst Biol 9, 688. doi: 10.1038/msb.2013.40.
GSM871244	GSE35580	stele control 3	Bargmann, B.O., Vanneste, S., Krouk, G., Nawy, T., Efroni, I., Shani, E., et al. (2013). A map of cell type-specific auxin responses. Mol Syst Biol 9, 688. doi: 10.1038/msb.2013.40.
GSM871245	GSE35580	stele auxin 1	Bargmann, B.O., Vanneste, S., Krouk, G., Nawy, T., Efroni, I., Shani, E., et al. (2013). A map of cell type-specific auxin responses. Mol Syst Biol 9, 688. doi: 10.1038/msb.2013.40.
GSM871246	GSE35580	stele auxin 2	Bargmann, B.O., Vanneste, S., Krouk, G., Nawy, T., Efroni, I., Shani, E., et al. (2013). A map of cell type-specific auxin responses. Mol Syst Biol 9, 688. doi: 10.1038/msb.2013.40.
GSM871247	GSE35580	stele auxin 3	Bargmann, B.O., Vanneste, S., Krouk, G., Nawy, T., Efroni, I., Shani, E., et al. (2013). A map of cell type-specific auxin responses. Mol Syst Biol 9, 688. doi: 10.1038/msb.2013.40.
GSM871248	GSE35580	pericycle control 1	Bargmann, B.O., Vanneste, S., Krouk, G., Nawy, T., Efroni, I., Shani, E., et al. (2013). A map of cell type-specific auxin responses. Mol Syst Biol 9, 688. doi: 10.1038/msb.2013.40.
GSM871249	GSE35580	pericycle control 2	Bargmann, B.O., Vanneste, S., Krouk, G., Nawy, T., Efroni, I., Shani, E., et al. (2013). A map of cell type-specific auxin responses. Mol Syst Biol 9, 688. doi: 10.1038/msb.2013.40.
GSM871250	GSE35580	pericycle control 3	Bargmann, B.O., Vanneste, S., Krouk, G., Nawy, T., Efroni, I., Shani, E., et al. (2013). A map of cell type-specific auxin responses. Mol Syst Biol 9, 688. doi: 10.1038/msb.2013.40.
GSM871251	GSE35580	pericycle auxin 1	Bargmann, B.O., Vanneste, S., Krouk, G., Nawy, T., Efroni, I., Shani, E., et al. (2013). A map of cell type-specific auxin responses. Mol Syst Biol 9, 688. doi: 10.1038/msb.2013.40.
GSM871252	GSE35580	pericycle auxin 2	Bargmann, B.O., Vanneste, S., Krouk, G., Nawy, T., Efroni, I., Shani, E., et al. (2013). A map of cell type-specific auxin responses. Mol Syst Biol 9, 688. doi: 10.1038/msb.2013.40.
GSM871253	GSE35580	pericycle auxin 3	Bargmann, B.O., Vanneste, S., Krouk, G., Nawy, T., Efroni, I., Shani, E., et al. (2013). A map of cell type-specific auxin responses. Mol Syst Biol 9, 688. doi: 10.1038/msb.2013.40.
GSM871254	GSE35580	epidermis control 1	Bargmann, B.O., Vanneste, S., Krouk, G., Nawy, T., Efroni, I., Shani, E., et al. (2013). A map of cell type-specific auxin responses. Mol Syst Biol 9, 688. doi: 10.1038/msb.2013.40.
GSM871255	GSE35580	epidermis control 2	Bargmann, B.O., Vanneste, S., Krouk, G., Nawy, T., Efroni, I., Shani, E., et al. (2013). A map of cell type-specific auxin responses. Mol Syst Biol 9, 688. doi: 10.1038/msb.2013.40.
GSM871256	GSE35580	epidermis control 3	Bargmann, B.O., Vanneste, S., Krouk, G., Nawy, T., Efroni, I., Shani, E., et al. (2013). A map of cell type-specific auxin responses. Mol Syst Biol 9, 688. doi: 10.1038/msb.2013.40.
GSM871257	GSE35580	epidermis auxin 1	Bargmann, B.O., Vanneste, S., Krouk, G., Nawy, T., Efroni, I., Shani, E., et al. (2013). A map of cell type-specific auxin responses. Mol Syst Biol 9, 688. doi: 10.1038/msb.2013.40.
GSM871258	GSE35580	epidermis auxin 2	Bargmann, B.O., Vanneste, S., Krouk, G., Nawy, T., Efroni, I., Shani, E., et al. (2013). A map of cell type-specific auxin responses. Mol Syst Biol 9, 688. doi: 10.1038/msb.2013.40.
GSM871259	GSE35580	epidermis auxin 3	Bargmann, B.O., Vanneste, S., Krouk, G., Nawy, T., Efroni, I., Shani, E., et al. (2013). A map of cell type-specific auxin responses. Mol Syst Biol 9, 688. doi: 10.1038/msb.2013.40.
GSM871260	GSE35580	columella control 1	Bargmann, B.O., Vanneste, S., Krouk, G., Nawy, T., Efroni, I., Shani, E., et al. (2013). A map of cell type-specific auxin responses. Mol Syst Biol 9, 688. doi: 10.1038/msb.2013.40.
GSM871261	GSE35580	columella control 2	Bargmann, B.O., Vanneste, S., Krouk, G., Nawy, T., Efroni, I., Shani, E., et al. (2013). A map of cell type-specific auxin responses. Mol Syst Biol 9, 688. doi: 10.1038/msb.2013.40.
GSM871262	GSE35580	columella control 3	Bargmann, B.O., Vanneste, S., Krouk, G., Nawy, T., Efroni, I., Shani, E., et al. (2013). A map of cell type-specific auxin responses. Mol Syst Biol 9, 688. doi: 10.1038/msb.2013.40.
GSM871263	GSE35580	columella auxin 1	Bargmann, B.O., Vanneste, S., Krouk, G., Nawy, T., Efroni, I., Shani, E., et al. (2013). A map of cell type-specific auxin responses. Mol Syst Biol 9, 688. doi: 10.1038/msb.2013.40.
GSM871264	GSE35580	columella auxin 2	Bargmann, B.O., Vanneste, S., Krouk, G., Nawy, T., Efroni, I., Shani, E., et al. (2013). A map of cell type-specific auxin responses. Mol Syst Biol 9, 688. doi: 10.1038/msb.2013.40.
GSM871265	GSE35580	columella auxin 3	Bargmann, B.O., Vanneste, S., Krouk, G., Nawy, T., Efroni, I., Shani, E., et al. (2013). A map of cell type-specific auxin responses. Mol Syst Biol 9, 688. doi: 10.1038/msb.2013.40.
GSM871266	GSE35580	intact root control 1	Bargmann, B.O., Vanneste, S., Krouk, G., Nawy, T., Efroni, I., Shani, E., et al. (2013). A map of cell type-specific auxin responses. Mol Syst Biol 9, 688. doi: 10.1038/msb.2013.40.
GSM871267	GSE35580	intact root control 2	Bargmann, B.O., Vanneste, S., Krouk, G., Nawy, T., Efroni, I., Shani, E., et al. (2013). A map of cell type-specific auxin responses. Mol Syst Biol 9, 688. doi: 10.1038/msb.2013.40.
GSM871268	GSE35580	intact root control 3	Bargmann, B.O., Vanneste, S., Krouk, G., Nawy, T., Efroni, I., Shani, E., et al. (2013). A map of cell type-specific auxin responses. Mol Syst Biol 9, 688. doi: 10.1038/msb.2013.40.
GSM871269	GSE35580	intact root auxin 1	Bargmann, B.O., Vanneste, S., Krouk, G., Nawy, T., Efroni, I., Shani, E., et al. (2013). A map of cell type-specific auxin responses. Mol Syst Biol 9, 688. doi: 10.1038/msb.2013.40.
GSM871270	GSE35580	intact root auxin 2	Bargmann, B.O., Vanneste, S., Krouk, G., Nawy, T., Efroni, I., Shani, E., et al. (2013). A map of cell type-specific auxin responses. Mol Syst Biol 9, 688. doi: 10.1038/msb.2013.40.
GSM871271	GSE35580	intact root auxin 3	Bargmann, B.O., Vanneste, S., Krouk, G., Nawy, T., Efroni, I., Shani, E., et al. (2013). A map of cell type-specific auxin responses. Mol Syst Biol 9, 688. doi: 10.1038/msb.2013.40.
GSM873569	GSE35700	high R/FR, mock spray, biological rep 1	Cerrudo, I., Keller, M.M., Cargnel, M.D., Demkura, P.V., de Wit, M., Patitucci, M.S., et al. (2012). Low red/far-red ratios reduce Arabidopsis resistance to Botrytis cinerea and jasmonate responses via a COI1-JAZ10-dependent, salicylic acid-independent mechanism. Plant Physiol 158(4), 2042-2052. doi: 10.1104/pp.112.193359.
GSM873570	GSE35700	high R/FR, mock spray, biological rep 2	Cerrudo, I., Keller, M.M., Cargnel, M.D., Demkura, P.V., de Wit, M., Patitucci, M.S., et al. (2012). Low red/far-red ratios reduce Arabidopsis resistance to Botrytis cinerea and jasmonate responses via a COI1-JAZ10-dependent, salicylic acid-independent mechanism. Plant Physiol 158(4), 2042-2052. doi: 10.1104/pp.112.193359.
GSM873571	GSE35700	high R/FR, mock spray, biological rep 3	Cerrudo, I., Keller, M.M., Cargnel, M.D., Demkura, P.V., de Wit, M., Patitucci, M.S., et al. (2012). Low red/far-red ratios reduce Arabidopsis resistance to Botrytis cinerea and jasmonate responses via a COI1-JAZ10-dependent, salicylic acid-independent mechanism. Plant Physiol 158(4), 2042-2052. doi: 10.1104/pp.112.193359.
GSM873572	GSE35700	high R/FR, JA spray, biological rep 1	Cerrudo, I., Keller, M.M., Cargnel, M.D., Demkura, P.V., de Wit, M., Patitucci, M.S., et al. (2012). Low red/far-red ratios reduce Arabidopsis resistance to Botrytis cinerea and jasmonate responses via a COI1-JAZ10-dependent, salicylic acid-independent mechanism. Plant Physiol 158(4), 2042-2052. doi: 10.1104/pp.112.193359.
GSM873573	GSE35700	high R/FR, JA spray, biological rep 2	Cerrudo, I., Keller, M.M., Cargnel, M.D., Demkura, P.V., de Wit, M., Patitucci, M.S., et al. (2012). Low red/far-red ratios reduce Arabidopsis resistance to Botrytis cinerea and jasmonate responses via a COI1-JAZ10-dependent, salicylic acid-independent mechanism. Plant Physiol 158(4), 2042-2052. doi: 10.1104/pp.112.193359.
GSM873574	GSE35700	high R/FR, JA spray, biological rep 3	Cerrudo, I., Keller, M.M., Cargnel, M.D., Demkura, P.V., de Wit, M., Patitucci, M.S., et al. (2012). Low red/far-red ratios reduce Arabidopsis resistance to Botrytis cinerea and jasmonate responses via a COI1-JAZ10-dependent, salicylic acid-independent mechanism. Plant Physiol 158(4), 2042-2052. doi: 10.1104/pp.112.193359.
GSM873575	GSE35700	low R/FR, mock spray, biological rep 1	Cerrudo, I., Keller, M.M., Cargnel, M.D., Demkura, P.V., de Wit, M., Patitucci, M.S., et al. (2012). Low red/far-red ratios reduce Arabidopsis resistance to Botrytis cinerea and jasmonate responses via a COI1-JAZ10-dependent, salicylic acid-independent mechanism. Plant Physiol 158(4), 2042-2052. doi: 10.1104/pp.112.193359.
GSM873576	GSE35700	low R/FR, mock spray, biological rep 2	Cerrudo, I., Keller, M.M., Cargnel, M.D., Demkura, P.V., de Wit, M., Patitucci, M.S., et al. (2012). Low red/far-red ratios reduce Arabidopsis resistance to Botrytis cinerea and jasmonate responses via a COI1-JAZ10-dependent, salicylic acid-independent mechanism. Plant Physiol 158(4), 2042-2052. doi: 10.1104/pp.112.193359.
GSM873577	GSE35700	low R/FR, mock spray, biological rep 3	Cerrudo, I., Keller, M.M., Cargnel, M.D., Demkura, P.V., de Wit, M., Patitucci, M.S., et al. (2012). Low red/far-red ratios reduce Arabidopsis resistance to Botrytis cinerea and jasmonate responses via a COI1-JAZ10-dependent, salicylic acid-independent mechanism. Plant Physiol 158(4), 2042-2052. doi: 10.1104/pp.112.193359.
GSM873578	GSE35700	low R/FR, JA spray, biological rep 1	Cerrudo, I., Keller, M.M., Cargnel, M.D., Demkura, P.V., de Wit, M., Patitucci, M.S., et al. (2012). Low red/far-red ratios reduce Arabidopsis resistance to Botrytis cinerea and jasmonate responses via a COI1-JAZ10-dependent, salicylic acid-independent mechanism. Plant Physiol 158(4), 2042-2052. doi: 10.1104/pp.112.193359.
GSM873579	GSE35700	low R/FR, JA spray, biological rep 2	Cerrudo, I., Keller, M.M., Cargnel, M.D., Demkura, P.V., de Wit, M., Patitucci, M.S., et al. (2012). Low red/far-red ratios reduce Arabidopsis resistance to Botrytis cinerea and jasmonate responses via a COI1-JAZ10-dependent, salicylic acid-independent mechanism. Plant Physiol 158(4), 2042-2052. doi: 10.1104/pp.112.193359.
GSM873580	GSE35700	low R/FR, JA spray, biological rep 3	Cerrudo, I., Keller, M.M., Cargnel, M.D., Demkura, P.V., de Wit, M., Patitucci, M.S., et al. (2012). Low red/far-red ratios reduce Arabidopsis resistance to Botrytis cinerea and jasmonate responses via a COI1-JAZ10-dependent, salicylic acid-independent mechanism. Plant Physiol 158(4), 2042-2052. doi: 10.1104/pp.112.193359.
GSM9571	GSE627	Col_control_1	Okushima, Y., Overvoorde, P.J., Arima, K., Alonso, J.M., Chan, A., Chang, C., et al. (2005). Functional genomic analysis of the AUXIN RESPONSE FACTOR gene family members in Arabidopsis thaliana: unique and overlapping functions of ARF7 and ARF19. Plant Cell 17(2), 444-463. doi: 10.1105/tpc.104.028316.
GSM9572	GSE627	Col_control_2	Okushima, Y., Overvoorde, P.J., Arima, K., Alonso, J.M., Chan, A., Chang, C., et al. (2005). Functional genomic analysis of the AUXIN RESPONSE FACTOR gene family members in Arabidopsis thaliana: unique and overlapping functions of ARF7 and ARF19. Plant Cell 17(2), 444-463. doi: 10.1105/tpc.104.028316.
GSM9573	GSE627	Col_control_3	Okushima, Y., Overvoorde, P.J., Arima, K., Alonso, J.M., Chan, A., Chang, C., et al. (2005). Functional genomic analysis of the AUXIN RESPONSE FACTOR gene family members in Arabidopsis thaliana: unique and overlapping functions of ARF7 and ARF19. Plant Cell 17(2), 444-463. doi: 10.1105/tpc.104.028316.
GSM9574	GSE627	Col_+IAA_1	Okushima, Y., Overvoorde, P.J., Arima, K., Alonso, J.M., Chan, A., Chang, C., et al. (2005). Functional genomic analysis of the AUXIN RESPONSE FACTOR gene family members in Arabidopsis thaliana: unique and overlapping functions of ARF7 and ARF19. Plant Cell 17(2), 444-463. doi: 10.1105/tpc.104.028316.
GSM9575	GSE627	Col_+IAA_2	Okushima, Y., Overvoorde, P.J., Arima, K., Alonso, J.M., Chan, A., Chang, C., et al. (2005). Functional genomic analysis of the AUXIN RESPONSE FACTOR gene family members in Arabidopsis thaliana: unique and overlapping functions of ARF7 and ARF19. Plant Cell 17(2), 444-463. doi: 10.1105/tpc.104.028316.
GSM9576	GSE627	Col_+IAA_3	Okushima, Y., Overvoorde, P.J., Arima, K., Alonso, J.M., Chan, A., Chang, C., et al. (2005). Functional genomic analysis of the AUXIN RESPONSE FACTOR gene family members in Arabidopsis thaliana: unique and overlapping functions of ARF7 and ARF19. Plant Cell 17(2), 444-463. doi: 10.1105/tpc.104.028316.
GSM9577	GSE627	nph4-1_control_1	Okushima, Y., Overvoorde, P.J., Arima, K., Alonso, J.M., Chan, A., Chang, C., et al. (2005). Functional genomic analysis of the AUXIN RESPONSE FACTOR gene family members in Arabidopsis thaliana: unique and overlapping functions of ARF7 and ARF19. Plant Cell 17(2), 444-463. doi: 10.1105/tpc.104.028316.
GSM9578	GSE627	nph4-1_control_2	Okushima, Y., Overvoorde, P.J., Arima, K., Alonso, J.M., Chan, A., Chang, C., et al. (2005). Functional genomic analysis of the AUXIN RESPONSE FACTOR gene family members in Arabidopsis thaliana: unique and overlapping functions of ARF7 and ARF19. Plant Cell 17(2), 444-463. doi: 10.1105/tpc.104.028316.
GSM9579	GSE627	nph4-1_control_3	Okushima, Y., Overvoorde, P.J., Arima, K., Alonso, J.M., Chan, A., Chang, C., et al. (2005). Functional genomic analysis of the AUXIN RESPONSE FACTOR gene family members in Arabidopsis thaliana: unique and overlapping functions of ARF7 and ARF19. Plant Cell 17(2), 444-463. doi: 10.1105/tpc.104.028316.
GSM9580	GSE627	nph4-1_+IAA_1	Okushima, Y., Overvoorde, P.J., Arima, K., Alonso, J.M., Chan, A., Chang, C., et al. (2005). Functional genomic analysis of the AUXIN RESPONSE FACTOR gene family members in Arabidopsis thaliana: unique and overlapping functions of ARF7 and ARF19. Plant Cell 17(2), 444-463. doi: 10.1105/tpc.104.028316.
GSM9581	GSE627	nph4-1_+IAA_2	Okushima, Y., Overvoorde, P.J., Arima, K., Alonso, J.M., Chan, A., Chang, C., et al. (2005). Functional genomic analysis of the AUXIN RESPONSE FACTOR gene family members in Arabidopsis thaliana: unique and overlapping functions of ARF7 and ARF19. Plant Cell 17(2), 444-463. doi: 10.1105/tpc.104.028316.
GSM9582	GSE627	nph4-1_+IAA_3	Okushima, Y., Overvoorde, P.J., Arima, K., Alonso, J.M., Chan, A., Chang, C., et al. (2005). Functional genomic analysis of the AUXIN RESPONSE FACTOR gene family members in Arabidopsis thaliana: unique and overlapping functions of ARF7 and ARF19. Plant Cell 17(2), 444-463. doi: 10.1105/tpc.104.028316.
GSM9583	GSE627	arf19-1_control_1	Okushima, Y., Overvoorde, P.J., Arima, K., Alonso, J.M., Chan, A., Chang, C., et al. (2005). Functional genomic analysis of the AUXIN RESPONSE FACTOR gene family members in Arabidopsis thaliana: unique and overlapping functions of ARF7 and ARF19. Plant Cell 17(2), 444-463. doi: 10.1105/tpc.104.028316.
GSM9584	GSE627	arf19-1_control_2	Okushima, Y., Overvoorde, P.J., Arima, K., Alonso, J.M., Chan, A., Chang, C., et al. (2005). Functional genomic analysis of the AUXIN RESPONSE FACTOR gene family members in Arabidopsis thaliana: unique and overlapping functions of ARF7 and ARF19. Plant Cell 17(2), 444-463. doi: 10.1105/tpc.104.028316.
GSM9585	GSE627	arf19-1_control_3	Okushima, Y., Overvoorde, P.J., Arima, K., Alonso, J.M., Chan, A., Chang, C., et al. (2005). Functional genomic analysis of the AUXIN RESPONSE FACTOR gene family members in Arabidopsis thaliana: unique and overlapping functions of ARF7 and ARF19. Plant Cell 17(2), 444-463. doi: 10.1105/tpc.104.028316.
GSM9586	GSE627	arf19-1_+IAA_1	Okushima, Y., Overvoorde, P.J., Arima, K., Alonso, J.M., Chan, A., Chang, C., et al. (2005). Functional genomic analysis of the AUXIN RESPONSE FACTOR gene family members in Arabidopsis thaliana: unique and overlapping functions of ARF7 and ARF19. Plant Cell 17(2), 444-463. doi: 10.1105/tpc.104.028316.
GSM9587	GSE627	arf19-1_+IAA_2	Okushima, Y., Overvoorde, P.J., Arima, K., Alonso, J.M., Chan, A., Chang, C., et al. (2005). Functional genomic analysis of the AUXIN RESPONSE FACTOR gene family members in Arabidopsis thaliana: unique and overlapping functions of ARF7 and ARF19. Plant Cell 17(2), 444-463. doi: 10.1105/tpc.104.028316.
GSM9588	GSE627	arf19-1_+IAA_3	Okushima, Y., Overvoorde, P.J., Arima, K., Alonso, J.M., Chan, A., Chang, C., et al. (2005). Functional genomic analysis of the AUXIN RESPONSE FACTOR gene family members in Arabidopsis thaliana: unique and overlapping functions of ARF7 and ARF19. Plant Cell 17(2), 444-463. doi: 10.1105/tpc.104.028316.
GSM9589	GSE627	nph4-1arf19-1_control_1	Okushima, Y., Overvoorde, P.J., Arima, K., Alonso, J.M., Chan, A., Chang, C., et al. (2005). Functional genomic analysis of the AUXIN RESPONSE FACTOR gene family members in Arabidopsis thaliana: unique and overlapping functions of ARF7 and ARF19. Plant Cell 17(2), 444-463. doi: 10.1105/tpc.104.028316.
GSM9590	GSE627	nph4-1arf19-1_control_2	Okushima, Y., Overvoorde, P.J., Arima, K., Alonso, J.M., Chan, A., Chang, C., et al. (2005). Functional genomic analysis of the AUXIN RESPONSE FACTOR gene family members in Arabidopsis thaliana: unique and overlapping functions of ARF7 and ARF19. Plant Cell 17(2), 444-463. doi: 10.1105/tpc.104.028316.
GSM9591	GSE627	nph4-1arf19-1_control_3	Okushima, Y., Overvoorde, P.J., Arima, K., Alonso, J.M., Chan, A., Chang, C., et al. (2005). Functional genomic analysis of the AUXIN RESPONSE FACTOR gene family members in Arabidopsis thaliana: unique and overlapping functions of ARF7 and ARF19. Plant Cell 17(2), 444-463. doi: 10.1105/tpc.104.028316.
GSM9592	GSE627	nph4-1arf19-1_+IAA_1	Okushima, Y., Overvoorde, P.J., Arima, K., Alonso, J.M., Chan, A., Chang, C., et al. (2005). Functional genomic analysis of the AUXIN RESPONSE FACTOR gene family members in Arabidopsis thaliana: unique and overlapping functions of ARF7 and ARF19. Plant Cell 17(2), 444-463. doi: 10.1105/tpc.104.028316.
GSM9593	GSE627	nph4-1arf19-1_+IAA_2	Okushima, Y., Overvoorde, P.J., Arima, K., Alonso, J.M., Chan, A., Chang, C., et al. (2005). Functional genomic analysis of the AUXIN RESPONSE FACTOR gene family members in Arabidopsis thaliana: unique and overlapping functions of ARF7 and ARF19. Plant Cell 17(2), 444-463. doi: 10.1105/tpc.104.028316.
GSM9594	GSE627	nph4-1arf19-1_+IAA_3	Okushima, Y., Overvoorde, P.J., Arima, K., Alonso, J.M., Chan, A., Chang, C., et al. (2005). Functional genomic analysis of the AUXIN RESPONSE FACTOR gene family members in Arabidopsis thaliana: unique and overlapping functions of ARF7 and ARF19. Plant Cell 17(2), 444-463. doi: 10.1105/tpc.104.028316.
GSM9595	GSE629	Col_control_I_1	Overvoorde, P.J., Okushima, Y., Alonso, J.M., Chan, A., Chang, C., Ecker, J.R., et al. (2005). Functional genomic analysis of the AUXIN/INDOLE-3-ACETIC ACID gene family members in Arabidopsis thaliana. Plant Cell 17(12), 3282-3300. doi: 10.1105/tpc.105.036723.
GSM9596	GSE629	Col_control_I_2	Overvoorde, P.J., Okushima, Y., Alonso, J.M., Chan, A., Chang, C., Ecker, J.R., et al. (2005). Functional genomic analysis of the AUXIN/INDOLE-3-ACETIC ACID gene family members in Arabidopsis thaliana. Plant Cell 17(12), 3282-3300. doi: 10.1105/tpc.105.036723.
GSM9597	GSE629	Col_control_I_3	Overvoorde, P.J., Okushima, Y., Alonso, J.M., Chan, A., Chang, C., Ecker, J.R., et al. (2005). Functional genomic analysis of the AUXIN/INDOLE-3-ACETIC ACID gene family members in Arabidopsis thaliana. Plant Cell 17(12), 3282-3300. doi: 10.1105/tpc.105.036723.
GSM9598	GSE629	Col_+IAA_I_1	Overvoorde, P.J., Okushima, Y., Alonso, J.M., Chan, A., Chang, C., Ecker, J.R., et al. (2005). Functional genomic analysis of the AUXIN/INDOLE-3-ACETIC ACID gene family members in Arabidopsis thaliana. Plant Cell 17(12), 3282-3300. doi: 10.1105/tpc.105.036723.
GSM9599	GSE629	Col_+IAA_I_2	Overvoorde, P.J., Okushima, Y., Alonso, J.M., Chan, A., Chang, C., Ecker, J.R., et al. (2005). Functional genomic analysis of the AUXIN/INDOLE-3-ACETIC ACID gene family members in Arabidopsis thaliana. Plant Cell 17(12), 3282-3300. doi: 10.1105/tpc.105.036723.
GSM9600	GSE629	Col_+IAA_I_3	Overvoorde, P.J., Okushima, Y., Alonso, J.M., Chan, A., Chang, C., Ecker, J.R., et al. (2005). Functional genomic analysis of the AUXIN/INDOLE-3-ACETIC ACID gene family members in Arabidopsis thaliana. Plant Cell 17(12), 3282-3300. doi: 10.1105/tpc.105.036723.
GSM9601	GSE629	iaa17-6_control_1	Overvoorde, P.J., Okushima, Y., Alonso, J.M., Chan, A., Chang, C., Ecker, J.R., et al. (2005). Functional genomic analysis of the AUXIN/INDOLE-3-ACETIC ACID gene family members in Arabidopsis thaliana. Plant Cell 17(12), 3282-3300. doi: 10.1105/tpc.105.036723.
GSM9602	GSE629	iaa17-6_control_2	Overvoorde, P.J., Okushima, Y., Alonso, J.M., Chan, A., Chang, C., Ecker, J.R., et al. (2005). Functional genomic analysis of the AUXIN/INDOLE-3-ACETIC ACID gene family members in Arabidopsis thaliana. Plant Cell 17(12), 3282-3300. doi: 10.1105/tpc.105.036723.
GSM9603	GSE629	iaa17-6_control_3	Overvoorde, P.J., Okushima, Y., Alonso, J.M., Chan, A., Chang, C., Ecker, J.R., et al. (2005). Functional genomic analysis of the AUXIN/INDOLE-3-ACETIC ACID gene family members in Arabidopsis thaliana. Plant Cell 17(12), 3282-3300. doi: 10.1105/tpc.105.036723.
GSM9605	GSE629	iaa17-6_+IAA_1	Overvoorde, P.J., Okushima, Y., Alonso, J.M., Chan, A., Chang, C., Ecker, J.R., et al. (2005). Functional genomic analysis of the AUXIN/INDOLE-3-ACETIC ACID gene family members in Arabidopsis thaliana. Plant Cell 17(12), 3282-3300. doi: 10.1105/tpc.105.036723.
GSM9606	GSE629	iaa17-6_+IAA_2	Overvoorde, P.J., Okushima, Y., Alonso, J.M., Chan, A., Chang, C., Ecker, J.R., et al. (2005). Functional genomic analysis of the AUXIN/INDOLE-3-ACETIC ACID gene family members in Arabidopsis thaliana. Plant Cell 17(12), 3282-3300. doi: 10.1105/tpc.105.036723.
GSM9607	GSE629	iaa17-6_+IAA_3	Overvoorde, P.J., Okushima, Y., Alonso, J.M., Chan, A., Chang, C., Ecker, J.R., et al. (2005). Functional genomic analysis of the AUXIN/INDOLE-3-ACETIC ACID gene family members in Arabidopsis thaliana. Plant Cell 17(12), 3282-3300. doi: 10.1105/tpc.105.036723.
GSM9608	GSE629	arx3-1_control_1	Overvoorde, P.J., Okushima, Y., Alonso, J.M., Chan, A., Chang, C., Ecker, J.R., et al. (2005). Functional genomic analysis of the AUXIN/INDOLE-3-ACETIC ACID gene family members in Arabidopsis thaliana. Plant Cell 17(12), 3282-3300. doi: 10.1105/tpc.105.036723.
GSM9609	GSE629	axr3-1_control_2	Overvoorde, P.J., Okushima, Y., Alonso, J.M., Chan, A., Chang, C., Ecker, J.R., et al. (2005). Functional genomic analysis of the AUXIN/INDOLE-3-ACETIC ACID gene family members in Arabidopsis thaliana. Plant Cell 17(12), 3282-3300. doi: 10.1105/tpc.105.036723.
GSM9610	GSE629	axr3-1_control_3	Overvoorde, P.J., Okushima, Y., Alonso, J.M., Chan, A., Chang, C., Ecker, J.R., et al. (2005). Functional genomic analysis of the AUXIN/INDOLE-3-ACETIC ACID gene family members in Arabidopsis thaliana. Plant Cell 17(12), 3282-3300. doi: 10.1105/tpc.105.036723.
GSM9611	GSE629	axr3-1_+IAA_1	Overvoorde, P.J., Okushima, Y., Alonso, J.M., Chan, A., Chang, C., Ecker, J.R., et al. (2005). Functional genomic analysis of the AUXIN/INDOLE-3-ACETIC ACID gene family members in Arabidopsis thaliana. Plant Cell 17(12), 3282-3300. doi: 10.1105/tpc.105.036723.
GSM9612	GSE629	axr3-1_+IAA_2	Overvoorde, P.J., Okushima, Y., Alonso, J.M., Chan, A., Chang, C., Ecker, J.R., et al. (2005). Functional genomic analysis of the AUXIN/INDOLE-3-ACETIC ACID gene family members in Arabidopsis thaliana. Plant Cell 17(12), 3282-3300. doi: 10.1105/tpc.105.036723.
GSM9613	GSE629	axr3-1_+IAA_3	Overvoorde, P.J., Okushima, Y., Alonso, J.M., Chan, A., Chang, C., Ecker, J.R., et al. (2005). Functional genomic analysis of the AUXIN/INDOLE-3-ACETIC ACID gene family members in Arabidopsis thaliana. Plant Cell 17(12), 3282-3300. doi: 10.1105/tpc.105.036723.
GSM9614	GSE629	i5i6i19_control_1	Overvoorde, P.J., Okushima, Y., Alonso, J.M., Chan, A., Chang, C., Ecker, J.R., et al. (2005). Functional genomic analysis of the AUXIN/INDOLE-3-ACETIC ACID gene family members in Arabidopsis thaliana. Plant Cell 17(12), 3282-3300. doi: 10.1105/tpc.105.036723.
GSM9615	GSE629	i5i6i19_control_2	Overvoorde, P.J., Okushima, Y., Alonso, J.M., Chan, A., Chang, C., Ecker, J.R., et al. (2005). Functional genomic analysis of the AUXIN/INDOLE-3-ACETIC ACID gene family members in Arabidopsis thaliana. Plant Cell 17(12), 3282-3300. doi: 10.1105/tpc.105.036723.
GSM9616	GSE629	i5i6i19_control_3	Overvoorde, P.J., Okushima, Y., Alonso, J.M., Chan, A., Chang, C., Ecker, J.R., et al. (2005). Functional genomic analysis of the AUXIN/INDOLE-3-ACETIC ACID gene family members in Arabidopsis thaliana. Plant Cell 17(12), 3282-3300. doi: 10.1105/tpc.105.036723.
GSM9617	GSE629	i5i6i19_+IAA_1	Overvoorde, P.J., Okushima, Y., Alonso, J.M., Chan, A., Chang, C., Ecker, J.R., et al. (2005). Functional genomic analysis of the AUXIN/INDOLE-3-ACETIC ACID gene family members in Arabidopsis thaliana. Plant Cell 17(12), 3282-3300. doi: 10.1105/tpc.105.036723.
GSM9618	GSE629	i5i6i19_+IAA_2	Overvoorde, P.J., Okushima, Y., Alonso, J.M., Chan, A., Chang, C., Ecker, J.R., et al. (2005). Functional genomic analysis of the AUXIN/INDOLE-3-ACETIC ACID gene family members in Arabidopsis thaliana. Plant Cell 17(12), 3282-3300. doi: 10.1105/tpc.105.036723.
GSM9619	GSE629	i5i6i19_+IAA_3	Overvoorde, P.J., Okushima, Y., Alonso, J.M., Chan, A., Chang, C., Ecker, J.R., et al. (2005). Functional genomic analysis of the AUXIN/INDOLE-3-ACETIC ACID gene family members in Arabidopsis thaliana. Plant Cell 17(12), 3282-3300. doi: 10.1105/tpc.105.036723.
GSM9620	GSE631	Col_control_A2_1	Kanehisa, M., and Goto, S. (2000). KEGG: kyoto encyclopedia of genes and genomes. Nucleic Acids Res 28(1), 27-30.
GSM9624	GSE631	Col_+IAA_A2_1	Kanehisa, M., and Goto, S. (2000). KEGG: kyoto encyclopedia of genes and genomes. Nucleic Acids Res 28(1), 27-30.
GSM9625	GSE631	Col_control_A2_2	Kanehisa, M., and Goto, S. (2000). KEGG: kyoto encyclopedia of genes and genomes. Nucleic Acids Res 28(1), 27-30.
GSM9626	GSE631	Col_+IAA_A2_2	Kanehisa, M., and Goto, S. (2000). KEGG: kyoto encyclopedia of genes and genomes. Nucleic Acids Res 28(1), 27-30.
GSM9627	GSE631	Col_control_A2_3	Kanehisa, M., and Goto, S. (2000). KEGG: kyoto encyclopedia of genes and genomes. Nucleic Acids Res 28(1), 27-30.
GSM9628	GSE631	Col_+IAA_A2_3	Kanehisa, M., and Goto, S. (2000). KEGG: kyoto encyclopedia of genes and genomes. Nucleic Acids Res 28(1), 27-30.
GSM9629	GSE631	arf2-6_control_1	Kanehisa, M., and Goto, S. (2000). KEGG: kyoto encyclopedia of genes and genomes. Nucleic Acids Res 28(1), 27-30.
GSM9630	GSE631	arf2-6_+IAA_1	Kanehisa, M., and Goto, S. (2000). KEGG: kyoto encyclopedia of genes and genomes. Nucleic Acids Res 28(1), 27-30.
GSM9631	GSE631	arf2-6_control_2	Kanehisa, M., and Goto, S. (2000). KEGG: kyoto encyclopedia of genes and genomes. Nucleic Acids Res 28(1), 27-30.
GSM9632	GSE631	arf2-6_+IAA_2	Kanehisa, M., and Goto, S. (2000). KEGG: kyoto encyclopedia of genes and genomes. Nucleic Acids Res 28(1), 27-30.
GSM9633	GSE631	arf2-6_control_3	Kanehisa, M., and Goto, S. (2000). KEGG: kyoto encyclopedia of genes and genomes. Nucleic Acids Res 28(1), 27-30.
GSM9634	GSE631	arf2-6_+IAA_3	Kanehisa, M., and Goto, S. (2000). KEGG: kyoto encyclopedia of genes and genomes. Nucleic Acids Res 28(1), 27-30.
GSM967132	GSE39384	mock 30m (A1) rep1	Goda, H., Sasaki, E., Akiyama, K., Maruyama-Nakashita, A., Nakabayashi, K., Li, W., et al. (2008). The AtGenExpress hormone and chemical treatment data set: experimental design, data evaluation, model data analysis and data access. Plant J 55(3), 526-542. doi: 10.1111/j.0960-7412.2008.03510.x.
GSM967133	GSE39384	mock 30m (A1) rep2	Goda, H., Sasaki, E., Akiyama, K., Maruyama-Nakashita, A., Nakabayashi, K., Li, W., et al. (2008). The AtGenExpress hormone and chemical treatment data set: experimental design, data evaluation, model data analysis and data access. Plant J 55(3), 526-542. doi: 10.1111/j.0960-7412.2008.03510.x.
GSM967140	GSE39384	ABA 30m (A1) rep1	Goda, H., Sasaki, E., Akiyama, K., Maruyama-Nakashita, A., Nakabayashi, K., Li, W., et al. (2008). The AtGenExpress hormone and chemical treatment data set: experimental design, data evaluation, model data analysis and data access. Plant J 55(3), 526-542. doi: 10.1111/j.0960-7412.2008.03510.x.
GSM967141	GSE39384	ABA 30m (A1) rep2	Goda, H., Sasaki, E., Akiyama, K., Maruyama-Nakashita, A., Nakabayashi, K., Li, W., et al. (2008). The AtGenExpress hormone and chemical treatment data set: experimental design, data evaluation, model data analysis and data access. Plant J 55(3), 526-542. doi: 10.1111/j.0960-7412.2008.03510.x.
GSM967142	GSE39384	MJ 30m (A1) rep1	Goda, H., Sasaki, E., Akiyama, K., Maruyama-Nakashita, A., Nakabayashi, K., Li, W., et al. (2008). The AtGenExpress hormone and chemical treatment data set: experimental design, data evaluation, model data analysis and data access. Plant J 55(3), 526-542. doi: 10.1111/j.0960-7412.2008.03510.x.
GSM967143	GSE39384	MJ 30m (A1) rep2	Goda, H., Sasaki, E., Akiyama, K., Maruyama-Nakashita, A., Nakabayashi, K., Li, W., et al. (2008). The AtGenExpress hormone and chemical treatment data set: experimental design, data evaluation, model data analysis and data access. Plant J 55(3), 526-542. doi: 10.1111/j.0960-7412.2008.03510.x.
GSM967146	GSE39384	BL 30m (A1) rep1	Goda, H., Sasaki, E., Akiyama, K., Maruyama-Nakashita, A., Nakabayashi, K., Li, W., et al. (2008). The AtGenExpress hormone and chemical treatment data set: experimental design, data evaluation, model data analysis and data access. Plant J 55(3), 526-542. doi: 10.1111/j.0960-7412.2008.03510.x.
GSM967147	GSE39384	BL 30m (A1) rep2	Goda, H., Sasaki, E., Akiyama, K., Maruyama-Nakashita, A., Nakabayashi, K., Li, W., et al. (2008). The AtGenExpress hormone and chemical treatment data set: experimental design, data evaluation, model data analysis and data access. Plant J 55(3), 526-542. doi: 10.1111/j.0960-7412.2008.03510.x.
GSM967148	GSE39384	mock 1h (A2) rep1	Goda, H., Sasaki, E., Akiyama, K., Maruyama-Nakashita, A., Nakabayashi, K., Li, W., et al. (2008). The AtGenExpress hormone and chemical treatment data set: experimental design, data evaluation, model data analysis and data access. Plant J 55(3), 526-542. doi: 10.1111/j.0960-7412.2008.03510.x.
GSM967149	GSE39384	mock 1h (A2) rep2	Goda, H., Sasaki, E., Akiyama, K., Maruyama-Nakashita, A., Nakabayashi, K., Li, W., et al. (2008). The AtGenExpress hormone and chemical treatment data set: experimental design, data evaluation, model data analysis and data access. Plant J 55(3), 526-542. doi: 10.1111/j.0960-7412.2008.03510.x.
GSM967152	GSE39384	Zeatin 1h (A2) rep1	Goda, H., Sasaki, E., Akiyama, K., Maruyama-Nakashita, A., Nakabayashi, K., Li, W., et al. (2008). The AtGenExpress hormone and chemical treatment data set: experimental design, data evaluation, model data analysis and data access. Plant J 55(3), 526-542. doi: 10.1111/j.0960-7412.2008.03510.x.
GSM967153	GSE39384	Zeatin 1h (A2) rep2	Goda, H., Sasaki, E., Akiyama, K., Maruyama-Nakashita, A., Nakabayashi, K., Li, W., et al. (2008). The AtGenExpress hormone and chemical treatment data set: experimental design, data evaluation, model data analysis and data access. Plant J 55(3), 526-542. doi: 10.1111/j.0960-7412.2008.03510.x.
GSM967156	GSE39384	ABA 1h (A2) rep1	Goda, H., Sasaki, E., Akiyama, K., Maruyama-Nakashita, A., Nakabayashi, K., Li, W., et al. (2008). The AtGenExpress hormone and chemical treatment data set: experimental design, data evaluation, model data analysis and data access. Plant J 55(3), 526-542. doi: 10.1111/j.0960-7412.2008.03510.x.
GSM967157	GSE39384	ABA 1h (A2) rep2	Goda, H., Sasaki, E., Akiyama, K., Maruyama-Nakashita, A., Nakabayashi, K., Li, W., et al. (2008). The AtGenExpress hormone and chemical treatment data set: experimental design, data evaluation, model data analysis and data access. Plant J 55(3), 526-542. doi: 10.1111/j.0960-7412.2008.03510.x.
GSM967158	GSE39384	MJ 1h (A2) rep1	Goda, H., Sasaki, E., Akiyama, K., Maruyama-Nakashita, A., Nakabayashi, K., Li, W., et al. (2008). The AtGenExpress hormone and chemical treatment data set: experimental design, data evaluation, model data analysis and data access. Plant J 55(3), 526-542. doi: 10.1111/j.0960-7412.2008.03510.x.
GSM967159	GSE39384	MJ 1h (A2) rep2	Goda, H., Sasaki, E., Akiyama, K., Maruyama-Nakashita, A., Nakabayashi, K., Li, W., et al. (2008). The AtGenExpress hormone and chemical treatment data set: experimental design, data evaluation, model data analysis and data access. Plant J 55(3), 526-542. doi: 10.1111/j.0960-7412.2008.03510.x.
GSM967160	GSE39384	ACC 1h (A2) rep1	Goda, H., Sasaki, E., Akiyama, K., Maruyama-Nakashita, A., Nakabayashi, K., Li, W., et al. (2008). The AtGenExpress hormone and chemical treatment data set: experimental design, data evaluation, model data analysis and data access. Plant J 55(3), 526-542. doi: 10.1111/j.0960-7412.2008.03510.x.
GSM967161	GSE39384	ACC 1h (A2) rep2	Goda, H., Sasaki, E., Akiyama, K., Maruyama-Nakashita, A., Nakabayashi, K., Li, W., et al. (2008). The AtGenExpress hormone and chemical treatment data set: experimental design, data evaluation, model data analysis and data access. Plant J 55(3), 526-542. doi: 10.1111/j.0960-7412.2008.03510.x.
GSM967162	GSE39384	BL 1h (A2) rep1	Goda, H., Sasaki, E., Akiyama, K., Maruyama-Nakashita, A., Nakabayashi, K., Li, W., et al. (2008). The AtGenExpress hormone and chemical treatment data set: experimental design, data evaluation, model data analysis and data access. Plant J 55(3), 526-542. doi: 10.1111/j.0960-7412.2008.03510.x.
GSM967163	GSE39384	BL 1h (A2) rep2	Goda, H., Sasaki, E., Akiyama, K., Maruyama-Nakashita, A., Nakabayashi, K., Li, W., et al. (2008). The AtGenExpress hormone and chemical treatment data set: experimental design, data evaluation, model data analysis and data access. Plant J 55(3), 526-542. doi: 10.1111/j.0960-7412.2008.03510.x.
GSM967164	GSE39384	mock 3h (A3) rep1	Goda, H., Sasaki, E., Akiyama, K., Maruyama-Nakashita, A., Nakabayashi, K., Li, W., et al. (2008). The AtGenExpress hormone and chemical treatment data set: experimental design, data evaluation, model data analysis and data access. Plant J 55(3), 526-542. doi: 10.1111/j.0960-7412.2008.03510.x.
GSM967165	GSE39384	mock 3h (A3) rep2	Goda, H., Sasaki, E., Akiyama, K., Maruyama-Nakashita, A., Nakabayashi, K., Li, W., et al. (2008). The AtGenExpress hormone and chemical treatment data set: experimental design, data evaluation, model data analysis and data access. Plant J 55(3), 526-542. doi: 10.1111/j.0960-7412.2008.03510.x.
GSM967166	GSE39384	IAA 3h (A3) rep1	Goda, H., Sasaki, E., Akiyama, K., Maruyama-Nakashita, A., Nakabayashi, K., Li, W., et al. (2008). The AtGenExpress hormone and chemical treatment data set: experimental design, data evaluation, model data analysis and data access. Plant J 55(3), 526-542. doi: 10.1111/j.0960-7412.2008.03510.x.
GSM967167	GSE39384	IAA 3h (A3) rep2	Goda, H., Sasaki, E., Akiyama, K., Maruyama-Nakashita, A., Nakabayashi, K., Li, W., et al. (2008). The AtGenExpress hormone and chemical treatment data set: experimental design, data evaluation, model data analysis and data access. Plant J 55(3), 526-542. doi: 10.1111/j.0960-7412.2008.03510.x.
GSM967168	GSE39384	Zeatin 3h (A3) rep1	Goda, H., Sasaki, E., Akiyama, K., Maruyama-Nakashita, A., Nakabayashi, K., Li, W., et al. (2008). The AtGenExpress hormone and chemical treatment data set: experimental design, data evaluation, model data analysis and data access. Plant J 55(3), 526-542. doi: 10.1111/j.0960-7412.2008.03510.x.
GSM967169	GSE39384	Zeatin 3h (A3) rep2	Goda, H., Sasaki, E., Akiyama, K., Maruyama-Nakashita, A., Nakabayashi, K., Li, W., et al. (2008). The AtGenExpress hormone and chemical treatment data set: experimental design, data evaluation, model data analysis and data access. Plant J 55(3), 526-542. doi: 10.1111/j.0960-7412.2008.03510.x.
GSM967172	GSE39384	ABA 3h (A3) rep1	Goda, H., Sasaki, E., Akiyama, K., Maruyama-Nakashita, A., Nakabayashi, K., Li, W., et al. (2008). The AtGenExpress hormone and chemical treatment data set: experimental design, data evaluation, model data analysis and data access. Plant J 55(3), 526-542. doi: 10.1111/j.0960-7412.2008.03510.x.
GSM967173	GSE39384	ABA 3h (A3) rep2	Goda, H., Sasaki, E., Akiyama, K., Maruyama-Nakashita, A., Nakabayashi, K., Li, W., et al. (2008). The AtGenExpress hormone and chemical treatment data set: experimental design, data evaluation, model data analysis and data access. Plant J 55(3), 526-542. doi: 10.1111/j.0960-7412.2008.03510.x.
GSM967174	GSE39384	MJ 3h (A3) rep1	Goda, H., Sasaki, E., Akiyama, K., Maruyama-Nakashita, A., Nakabayashi, K., Li, W., et al. (2008). The AtGenExpress hormone and chemical treatment data set: experimental design, data evaluation, model data analysis and data access. Plant J 55(3), 526-542. doi: 10.1111/j.0960-7412.2008.03510.x.
GSM967175	GSE39384	MJ 3h (A3) rep2	Goda, H., Sasaki, E., Akiyama, K., Maruyama-Nakashita, A., Nakabayashi, K., Li, W., et al. (2008). The AtGenExpress hormone and chemical treatment data set: experimental design, data evaluation, model data analysis and data access. Plant J 55(3), 526-542. doi: 10.1111/j.0960-7412.2008.03510.x.
GSM967176	GSE39384	ACC 3h (A3) rep1	Goda, H., Sasaki, E., Akiyama, K., Maruyama-Nakashita, A., Nakabayashi, K., Li, W., et al. (2008). The AtGenExpress hormone and chemical treatment data set: experimental design, data evaluation, model data analysis and data access. Plant J 55(3), 526-542. doi: 10.1111/j.0960-7412.2008.03510.x.
GSM967177	GSE39384	ACC 3h (A3) rep2	Goda, H., Sasaki, E., Akiyama, K., Maruyama-Nakashita, A., Nakabayashi, K., Li, W., et al. (2008). The AtGenExpress hormone and chemical treatment data set: experimental design, data evaluation, model data analysis and data access. Plant J 55(3), 526-542. doi: 10.1111/j.0960-7412.2008.03510.x.
GSM967178	GSE39384	BL 3h (A3) rep1	Goda, H., Sasaki, E., Akiyama, K., Maruyama-Nakashita, A., Nakabayashi, K., Li, W., et al. (2008). The AtGenExpress hormone and chemical treatment data set: experimental design, data evaluation, model data analysis and data access. Plant J 55(3), 526-542. doi: 10.1111/j.0960-7412.2008.03510.x.
GSM967179	GSE39384	BL 3h (A3) rep2	Goda, H., Sasaki, E., Akiyama, K., Maruyama-Nakashita, A., Nakabayashi, K., Li, W., et al. (2008). The AtGenExpress hormone and chemical treatment data set: experimental design, data evaluation, model data analysis and data access. Plant J 55(3), 526-542. doi: 10.1111/j.0960-7412.2008.03510.x.
GSM967186	GSE39384	ga1+GA 1h (A5) rep1	Goda, H., Sasaki, E., Akiyama, K., Maruyama-Nakashita, A., Nakabayashi, K., Li, W., et al. (2008). The AtGenExpress hormone and chemical treatment data set: experimental design, data evaluation, model data analysis and data access. Plant J 55(3), 526-542. doi: 10.1111/j.0960-7412.2008.03510.x.
GSM967187	GSE39384	ga1+GA 1h (A5) rep2	Goda, H., Sasaki, E., Akiyama, K., Maruyama-Nakashita, A., Nakabayashi, K., Li, W., et al. (2008). The AtGenExpress hormone and chemical treatment data set: experimental design, data evaluation, model data analysis and data access. Plant J 55(3), 526-542. doi: 10.1111/j.0960-7412.2008.03510.x.
GSM967188	GSE39384	ga1mock 3h (A6) rep1	Goda, H., Sasaki, E., Akiyama, K., Maruyama-Nakashita, A., Nakabayashi, K., Li, W., et al. (2008). The AtGenExpress hormone and chemical treatment data set: experimental design, data evaluation, model data analysis and data access. Plant J 55(3), 526-542. doi: 10.1111/j.0960-7412.2008.03510.x.
GSM967189	GSE39384	ga1mock 3h (A6) rep2	Goda, H., Sasaki, E., Akiyama, K., Maruyama-Nakashita, A., Nakabayashi, K., Li, W., et al. (2008). The AtGenExpress hormone and chemical treatment data set: experimental design, data evaluation, model data analysis and data access. Plant J 55(3), 526-542. doi: 10.1111/j.0960-7412.2008.03510.x.
GSM967190	GSE39384	ga1+GA 3h (A6) rep1	Goda, H., Sasaki, E., Akiyama, K., Maruyama-Nakashita, A., Nakabayashi, K., Li, W., et al. (2008). The AtGenExpress hormone and chemical treatment data set: experimental design, data evaluation, model data analysis and data access. Plant J 55(3), 526-542. doi: 10.1111/j.0960-7412.2008.03510.x.
GSM967191	GSE39384	ga1+GA 3h (A6) rep2	Goda, H., Sasaki, E., Akiyama, K., Maruyama-Nakashita, A., Nakabayashi, K., Li, W., et al. (2008). The AtGenExpress hormone and chemical treatment data set: experimental design, data evaluation, model data analysis and data access. Plant J 55(3), 526-542. doi: 10.1111/j.0960-7412.2008.03510.x.
GSM967196	GSE39384	det2mock 1h (A8) rep1	Goda, H., Sasaki, E., Akiyama, K., Maruyama-Nakashita, A., Nakabayashi, K., Li, W., et al. (2008). The AtGenExpress hormone and chemical treatment data set: experimental design, data evaluation, model data analysis and data access. Plant J 55(3), 526-542. doi: 10.1111/j.0960-7412.2008.03510.x.
GSM967197	GSE39384	det2mock 1h (A8) rep2	Goda, H., Sasaki, E., Akiyama, K., Maruyama-Nakashita, A., Nakabayashi, K., Li, W., et al. (2008). The AtGenExpress hormone and chemical treatment data set: experimental design, data evaluation, model data analysis and data access. Plant J 55(3), 526-542. doi: 10.1111/j.0960-7412.2008.03510.x.
GSM967198	GSE39384	det2+BL 1h (A8) rep1	Goda, H., Sasaki, E., Akiyama, K., Maruyama-Nakashita, A., Nakabayashi, K., Li, W., et al. (2008). The AtGenExpress hormone and chemical treatment data set: experimental design, data evaluation, model data analysis and data access. Plant J 55(3), 526-542. doi: 10.1111/j.0960-7412.2008.03510.x.
GSM967199	GSE39384	det2+BL 1h (A8) rep2	Goda, H., Sasaki, E., Akiyama, K., Maruyama-Nakashita, A., Nakabayashi, K., Li, W., et al. (2008). The AtGenExpress hormone and chemical treatment data set: experimental design, data evaluation, model data analysis and data access. Plant J 55(3), 526-542. doi: 10.1111/j.0960-7412.2008.03510.x.
GSM967200	GSE39384	det2mock 3h (A9) rep1	Goda, H., Sasaki, E., Akiyama, K., Maruyama-Nakashita, A., Nakabayashi, K., Li, W., et al. (2008). The AtGenExpress hormone and chemical treatment data set: experimental design, data evaluation, model data analysis and data access. Plant J 55(3), 526-542. doi: 10.1111/j.0960-7412.2008.03510.x.
GSM967201	GSE39384	det2mock 3h (A9) rep2	Goda, H., Sasaki, E., Akiyama, K., Maruyama-Nakashita, A., Nakabayashi, K., Li, W., et al. (2008). The AtGenExpress hormone and chemical treatment data set: experimental design, data evaluation, model data analysis and data access. Plant J 55(3), 526-542. doi: 10.1111/j.0960-7412.2008.03510.x.
GSM967202	GSE39384	det2+BL 3h (A9) rep1	Goda, H., Sasaki, E., Akiyama, K., Maruyama-Nakashita, A., Nakabayashi, K., Li, W., et al. (2008). The AtGenExpress hormone and chemical treatment data set: experimental design, data evaluation, model data analysis and data access. Plant J 55(3), 526-542. doi: 10.1111/j.0960-7412.2008.03510.x.
GSM967203	GSE39384	det2+BL 3h (A9) rep2	Goda, H., Sasaki, E., Akiyama, K., Maruyama-Nakashita, A., Nakabayashi, K., Li, W., et al. (2008). The AtGenExpress hormone and chemical treatment data set: experimental design, data evaluation, model data analysis and data access. Plant J 55(3), 526-542. doi: 10.1111/j.0960-7412.2008.03510.x.
GSM967205	GSE39385	mock 3h (F1) rep1	Goda, H., Sasaki, E., Akiyama, K., Maruyama-Nakashita, A., Nakabayashi, K., Li, W., et al. (2008). The AtGenExpress hormone and chemical treatment data set: experimental design, data evaluation, model data analysis and data access. Plant J 55(3), 526-542. doi: 10.1111/j.0960-7412.2008.03510.x.
GSM967206	GSE39385	mock 3h (F1) rep2	Goda, H., Sasaki, E., Akiyama, K., Maruyama-Nakashita, A., Nakabayashi, K., Li, W., et al. (2008). The AtGenExpress hormone and chemical treatment data set: experimental design, data evaluation, model data analysis and data access. Plant J 55(3), 526-542. doi: 10.1111/j.0960-7412.2008.03510.x.
GSM967207	GSE39385	mock 12h (F2) rep1	Goda, H., Sasaki, E., Akiyama, K., Maruyama-Nakashita, A., Nakabayashi, K., Li, W., et al. (2008). The AtGenExpress hormone and chemical treatment data set: experimental design, data evaluation, model data analysis and data access. Plant J 55(3), 526-542. doi: 10.1111/j.0960-7412.2008.03510.x.
GSM967208	GSE39385	mock 12h (F2) rep2	Goda, H., Sasaki, E., Akiyama, K., Maruyama-Nakashita, A., Nakabayashi, K., Li, W., et al. (2008). The AtGenExpress hormone and chemical treatment data set: experimental design, data evaluation, model data analysis and data access. Plant J 55(3), 526-542. doi: 10.1111/j.0960-7412.2008.03510.x.
GSM967219	GSE39385	Pac 12h (F2) rep1	Goda, H., Sasaki, E., Akiyama, K., Maruyama-Nakashita, A., Nakabayashi, K., Li, W., et al. (2008). The AtGenExpress hormone and chemical treatment data set: experimental design, data evaluation, model data analysis and data access. Plant J 55(3), 526-542. doi: 10.1111/j.0960-7412.2008.03510.x.
GSM967220	GSE39385	Pac 12h (F2) rep2	Goda, H., Sasaki, E., Akiyama, K., Maruyama-Nakashita, A., Nakabayashi, K., Li, W., et al. (2008). The AtGenExpress hormone and chemical treatment data set: experimental design, data evaluation, model data analysis and data access. Plant J 55(3), 526-542. doi: 10.1111/j.0960-7412.2008.03510.x.
GSM967233	GSE39385	Brz220 10uM3h (F1) rep1	Goda, H., Sasaki, E., Akiyama, K., Maruyama-Nakashita, A., Nakabayashi, K., Li, W., et al. (2008). The AtGenExpress hormone and chemical treatment data set: experimental design, data evaluation, model data analysis and data access. Plant J 55(3), 526-542. doi: 10.1111/j.0960-7412.2008.03510.x.
GSM967234	GSE39385	Brz220 10uM3h (F1) rep2	Goda, H., Sasaki, E., Akiyama, K., Maruyama-Nakashita, A., Nakabayashi, K., Li, W., et al. (2008). The AtGenExpress hormone and chemical treatment data set: experimental design, data evaluation, model data analysis and data access. Plant J 55(3), 526-542. doi: 10.1111/j.0960-7412.2008.03510.x.
GSM967235	GSE39385	Brz220 10uM12h (F2) rep1	Goda, H., Sasaki, E., Akiyama, K., Maruyama-Nakashita, A., Nakabayashi, K., Li, W., et al. (2008). The AtGenExpress hormone and chemical treatment data set: experimental design, data evaluation, model data analysis and data access. Plant J 55(3), 526-542. doi: 10.1111/j.0960-7412.2008.03510.x.
GSM967236	GSE39385	Brz220 10uM12h (F2) rep2	Goda, H., Sasaki, E., Akiyama, K., Maruyama-Nakashita, A., Nakabayashi, K., Li, W., et al. (2008). The AtGenExpress hormone and chemical treatment data set: experimental design, data evaluation, model data analysis and data access. Plant J 55(3), 526-542. doi: 10.1111/j.0960-7412.2008.03510.x.
GSM967239	GSE39385	Brz91 12h (F2) rep1	Goda, H., Sasaki, E., Akiyama, K., Maruyama-Nakashita, A., Nakabayashi, K., Li, W., et al. (2008). The AtGenExpress hormone and chemical treatment data set: experimental design, data evaluation, model data analysis and data access. Plant J 55(3), 526-542. doi: 10.1111/j.0960-7412.2008.03510.x.
GSM967240	GSE39385	Brz91 12h (F2) rep2	Goda, H., Sasaki, E., Akiyama, K., Maruyama-Nakashita, A., Nakabayashi, K., Li, W., et al. (2008). The AtGenExpress hormone and chemical treatment data set: experimental design, data evaluation, model data analysis and data access. Plant J 55(3), 526-542. doi: 10.1111/j.0960-7412.2008.03510.x.
GSM967263	GSE39385	Sal 3h (F1) rep1	Goda, H., Sasaki, E., Akiyama, K., Maruyama-Nakashita, A., Nakabayashi, K., Li, W., et al. (2008). The AtGenExpress hormone and chemical treatment data set: experimental design, data evaluation, model data analysis and data access. Plant J 55(3), 526-542. doi: 10.1111/j.0960-7412.2008.03510.x.
GSM967264	GSE39385	Sal 3h (F1) rep2	Goda, H., Sasaki, E., Akiyama, K., Maruyama-Nakashita, A., Nakabayashi, K., Li, W., et al. (2008). The AtGenExpress hormone and chemical treatment data set: experimental design, data evaluation, model data analysis and data access. Plant J 55(3), 526-542. doi: 10.1111/j.0960-7412.2008.03510.x.

## Sheet: D. RNA-seq
Detailed Information of used RNA-seq data
Sample	Study	Title	Reference
GSM1970383	GSE75933	WT control	Shinde, S., Villamor, J.G., Lin, W., Sharma, S., and Verslues, P.E. (2016). Proline Coordination with Fatty Acid Synthesis and Redox Metabolism of Chloroplast and Mitochondria. Plant Physiol 172(2), 1074-1088. doi: 10.1104/pp.16.01097.
GSM1970384	GSE75933	WT stress	Shinde, S., Villamor, J.G., Lin, W., Sharma, S., and Verslues, P.E. (2016). Proline Coordination with Fatty Acid Synthesis and Redox Metabolism of Chloroplast and Mitochondria. Plant Physiol 172(2), 1074-1088. doi: 10.1104/pp.16.01097.
GSM1970385	GSE75933	WT stress release	Shinde, S., Villamor, J.G., Lin, W., Sharma, S., and Verslues, P.E. (2016). Proline Coordination with Fatty Acid Synthesis and Redox Metabolism of Chloroplast and Mitochondria. Plant Physiol 172(2), 1074-1088. doi: 10.1104/pp.16.01097.
GSM1970386	GSE75933	aba2-1 control	Shinde, S., Villamor, J.G., Lin, W., Sharma, S., and Verslues, P.E. (2016). Proline Coordination with Fatty Acid Synthesis and Redox Metabolism of Chloroplast and Mitochondria. Plant Physiol 172(2), 1074-1088. doi: 10.1104/pp.16.01097.
GSM1970387	GSE75933	aba2-1 stress	Shinde, S., Villamor, J.G., Lin, W., Sharma, S., and Verslues, P.E. (2016). Proline Coordination with Fatty Acid Synthesis and Redox Metabolism of Chloroplast and Mitochondria. Plant Physiol 172(2), 1074-1088. doi: 10.1104/pp.16.01097.
GSM1970388	GSE75933	aba2-1 stress release	Shinde, S., Villamor, J.G., Lin, W., Sharma, S., and Verslues, P.E. (2016). Proline Coordination with Fatty Acid Synthesis and Redox Metabolism of Chloroplast and Mitochondria. Plant Physiol 172(2), 1074-1088. doi: 10.1104/pp.16.01097.
GSM1252262	GSE51772	Col-0 RNA-Seq rep 1	Oh, E., Zhu, J.Y., Bai, M.Y., Arenhart, R.A., Sun, Y., and Wang, Z.Y. (2014). Cell elongation is regulated through a central circuit of interacting transcription factors in the Arabidopsis hypocotyl. Elife 3. doi: 10.7554/eLife.03031.
GSM1252263	GSE51772	Col-0 RNA-Seq rep 2	Oh, E., Zhu, J.Y., Bai, M.Y., Arenhart, R.A., Sun, Y., and Wang, Z.Y. (2014). Cell elongation is regulated through a central circuit of interacting transcription factors in the Arabidopsis hypocotyl. Elife 3. doi: 10.7554/eLife.03031.
GSM1252264	GSE51772	Col-0 + BR RNA-Seq replicate 1	Oh, E., Zhu, J.Y., Bai, M.Y., Arenhart, R.A., Sun, Y., and Wang, Z.Y. (2014). Cell elongation is regulated through a central circuit of interacting transcription factors in the Arabidopsis hypocotyl. Elife 3. doi: 10.7554/eLife.03031.
GSM1252265	GSE51772	Col-0 + BR RNA-Seq replicate 2	Oh, E., Zhu, J.Y., Bai, M.Y., Arenhart, R.A., Sun, Y., and Wang, Z.Y. (2014). Cell elongation is regulated through a central circuit of interacting transcription factors in the Arabidopsis hypocotyl. Elife 3. doi: 10.7554/eLife.03031.
GSM1252266	GSE51772	iaa3 RNA-Seq replicate 1	Oh, E., Zhu, J.Y., Bai, M.Y., Arenhart, R.A., Sun, Y., and Wang, Z.Y. (2014). Cell elongation is regulated through a central circuit of interacting transcription factors in the Arabidopsis hypocotyl. Elife 3. doi: 10.7554/eLife.03031.
GSM1252267	GSE51772	iaa3 RNA-Seq replicate 2	Oh, E., Zhu, J.Y., Bai, M.Y., Arenhart, R.A., Sun, Y., and Wang, Z.Y. (2014). Cell elongation is regulated through a central circuit of interacting transcription factors in the Arabidopsis hypocotyl. Elife 3. doi: 10.7554/eLife.03031.
GSM1252268	GSE51772	iaa3 + BR RNA-Seq replicate 1	Oh, E., Zhu, J.Y., Bai, M.Y., Arenhart, R.A., Sun, Y., and Wang, Z.Y. (2014). Cell elongation is regulated through a central circuit of interacting transcription factors in the Arabidopsis hypocotyl. Elife 3. doi: 10.7554/eLife.03031.
GSM1279534	GSE52966	Col mock rep1	Chaiwanon, J., and Wang, Z.Y. (2015). Spatiotemporal brassinosteroid signaling and antagonism with auxin pattern stem cell dynamics in Arabidopsis roots. Curr Biol 25(8), 1031-1042. doi: 10.1016/j.cub.2015.02.046.
GSM1279535	GSE52966	Col mock rep2	Chaiwanon, J., and Wang, Z.Y. (2015). Spatiotemporal brassinosteroid signaling and antagonism with auxin pattern stem cell dynamics in Arabidopsis roots. Curr Biol 25(8), 1031-1042. doi: 10.1016/j.cub.2015.02.046.
GSM1279536	GSE52966	Col BL 4hr rep1	Chaiwanon, J., and Wang, Z.Y. (2015). Spatiotemporal brassinosteroid signaling and antagonism with auxin pattern stem cell dynamics in Arabidopsis roots. Curr Biol 25(8), 1031-1042. doi: 10.1016/j.cub.2015.02.046.
GSM1279537	GSE52966	Col BL 4hr rep2	Chaiwanon, J., and Wang, Z.Y. (2015). Spatiotemporal brassinosteroid signaling and antagonism with auxin pattern stem cell dynamics in Arabidopsis roots. Curr Biol 25(8), 1031-1042. doi: 10.1016/j.cub.2015.02.046.
GSM1279538	GSE52966	Col IAA 4hr rep1	Chaiwanon, J., and Wang, Z.Y. (2015). Spatiotemporal brassinosteroid signaling and antagonism with auxin pattern stem cell dynamics in Arabidopsis roots. Curr Biol 25(8), 1031-1042. doi: 10.1016/j.cub.2015.02.046.
GSM1279539	GSE52966	Col IAA 4hr rep2	Chaiwanon, J., and Wang, Z.Y. (2015). Spatiotemporal brassinosteroid signaling and antagonism with auxin pattern stem cell dynamics in Arabidopsis roots. Curr Biol 25(8), 1031-1042. doi: 10.1016/j.cub.2015.02.046.
GSM1279540	GSE52966	Col IAA+BL 4hr rep1	Chaiwanon, J., and Wang, Z.Y. (2015). Spatiotemporal brassinosteroid signaling and antagonism with auxin pattern stem cell dynamics in Arabidopsis roots. Curr Biol 25(8), 1031-1042. doi: 10.1016/j.cub.2015.02.046.
GSM1279541	GSE52966	Col IAA+BL 4hr rep2	Chaiwanon, J., and Wang, Z.Y. (2015). Spatiotemporal brassinosteroid signaling and antagonism with auxin pattern stem cell dynamics in Arabidopsis roots. Curr Biol 25(8), 1031-1042. doi: 10.1016/j.cub.2015.02.046.
GSM1279542	GSE52966	bri1-116 rep1	Chaiwanon, J., and Wang, Z.Y. (2015). Spatiotemporal brassinosteroid signaling and antagonism with auxin pattern stem cell dynamics in Arabidopsis roots. Curr Biol 25(8), 1031-1042. doi: 10.1016/j.cub.2015.02.046.
GSM1279543	GSE52966	bri1-116 rep2	Chaiwanon, J., and Wang, Z.Y. (2015). Spatiotemporal brassinosteroid signaling and antagonism with auxin pattern stem cell dynamics in Arabidopsis roots. Curr Biol 25(8), 1031-1042. doi: 10.1016/j.cub.2015.02.046.
GSM1279544	GSE52966	bri1-116;bzr1-1D rep1	Chaiwanon, J., and Wang, Z.Y. (2015). Spatiotemporal brassinosteroid signaling and antagonism with auxin pattern stem cell dynamics in Arabidopsis roots. Curr Biol 25(8), 1031-1042. doi: 10.1016/j.cub.2015.02.046.
GSM1279545	GSE52966	bri1-116;bzr1-1D rep2	Chaiwanon, J., and Wang, Z.Y. (2015). Spatiotemporal brassinosteroid signaling and antagonism with auxin pattern stem cell dynamics in Arabidopsis roots. Curr Biol 25(8), 1031-1042. doi: 10.1016/j.cub.2015.02.046.
GSM1279546	GSE52966	WT rep1	Chaiwanon, J., and Wang, Z.Y. (2015). Spatiotemporal brassinosteroid signaling and antagonism with auxin pattern stem cell dynamics in Arabidopsis roots. Curr Biol 25(8), 1031-1042. doi: 10.1016/j.cub.2015.02.046.
GSM1279547	GSE52966	WT rep2	Chaiwanon, J., and Wang, Z.Y. (2015). Spatiotemporal brassinosteroid signaling and antagonism with auxin pattern stem cell dynamics in Arabidopsis roots. Curr Biol 25(8), 1031-1042. doi: 10.1016/j.cub.2015.02.046.
GSM1279548	GSE52966	dwf4 rep1	Chaiwanon, J., and Wang, Z.Y. (2015). Spatiotemporal brassinosteroid signaling and antagonism with auxin pattern stem cell dynamics in Arabidopsis roots. Curr Biol 25(8), 1031-1042. doi: 10.1016/j.cub.2015.02.046.
GSM1279549	GSE52966	dwf4 rep2	Chaiwanon, J., and Wang, Z.Y. (2015). Spatiotemporal brassinosteroid signaling and antagonism with auxin pattern stem cell dynamics in Arabidopsis roots. Curr Biol 25(8), 1031-1042. doi: 10.1016/j.cub.2015.02.046.
GSM1279550	GSE52966	dwf4 BL 4hr rep1	Chaiwanon, J., and Wang, Z.Y. (2015). Spatiotemporal brassinosteroid signaling and antagonism with auxin pattern stem cell dynamics in Arabidopsis roots. Curr Biol 25(8), 1031-1042. doi: 10.1016/j.cub.2015.02.046.
GSM1279551	GSE52966	dwf4 BL 4hr rep2	Chaiwanon, J., and Wang, Z.Y. (2015). Spatiotemporal brassinosteroid signaling and antagonism with auxin pattern stem cell dynamics in Arabidopsis roots. Curr Biol 25(8), 1031-1042. doi: 10.1016/j.cub.2015.02.046.
GSM1524131	GSE62256	Arabidopsis Col-0 infiltrated 1day [Sample_C-11_001]	Yang, L., Li, B., Zheng, X.Y., Li, J., Yang, M., Dong, X., et al. (2015). Salicylic acid biosynthesis is enhanced and contributes to increased biotrophic pathogen resistance in Arabidopsis hybrids. Nat Commun 6, 7309. doi: 10.1038/ncomms8309.
GSM1524132	GSE62256	Arabidopsis Col-0 infiltrated 1day [Sample_C-12_003]	Yang, L., Li, B., Zheng, X.Y., Li, J., Yang, M., Dong, X., et al. (2015). Salicylic acid biosynthesis is enhanced and contributes to increased biotrophic pathogen resistance in Arabidopsis hybrids. Nat Commun 6, 7309. doi: 10.1038/ncomms8309.
GSM1524133	GSE62256	Arabidopsis Col-0 infiltrated 1day [Sample_C-13_007]	Yang, L., Li, B., Zheng, X.Y., Li, J., Yang, M., Dong, X., et al. (2015). Salicylic acid biosynthesis is enhanced and contributes to increased biotrophic pathogen resistance in Arabidopsis hybrids. Nat Commun 6, 7309. doi: 10.1038/ncomms8309.
GSM1524134	GSE62256	Arabidopsis Col-0 infiltrated 2day [Sample_C-21_002]	Yang, L., Li, B., Zheng, X.Y., Li, J., Yang, M., Dong, X., et al. (2015). Salicylic acid biosynthesis is enhanced and contributes to increased biotrophic pathogen resistance in Arabidopsis hybrids. Nat Commun 6, 7309. doi: 10.1038/ncomms8309.
GSM1524135	GSE62256	Arabidopsis Col-0 infiltrated 2day [Sample_C-22_006]	Yang, L., Li, B., Zheng, X.Y., Li, J., Yang, M., Dong, X., et al. (2015). Salicylic acid biosynthesis is enhanced and contributes to increased biotrophic pathogen resistance in Arabidopsis hybrids. Nat Commun 6, 7309. doi: 10.1038/ncomms8309.
GSM1524136	GSE62256	Arabidopsis Col-0 infiltrated 2day [Sample_C-23_009]	Yang, L., Li, B., Zheng, X.Y., Li, J., Yang, M., Dong, X., et al. (2015). Salicylic acid biosynthesis is enhanced and contributes to increased biotrophic pathogen resistance in Arabidopsis hybrids. Nat Commun 6, 7309. doi: 10.1038/ncomms8309.
GSM1524137	GSE62256	Arabidopsis Col-0 infiltrated 3day [Sample_C-31_004]	Yang, L., Li, B., Zheng, X.Y., Li, J., Yang, M., Dong, X., et al. (2015). Salicylic acid biosynthesis is enhanced and contributes to increased biotrophic pathogen resistance in Arabidopsis hybrids. Nat Commun 6, 7309. doi: 10.1038/ncomms8309.
GSM1524138	GSE62256	Arabidopsis Col-0 infiltrated 3day [Sample_C-32_007]	Yang, L., Li, B., Zheng, X.Y., Li, J., Yang, M., Dong, X., et al. (2015). Salicylic acid biosynthesis is enhanced and contributes to increased biotrophic pathogen resistance in Arabidopsis hybrids. Nat Commun 6, 7309. doi: 10.1038/ncomms8309.
GSM1524139	GSE62256	Arabidopsis Col-0 infiltrated 3day [Sample_C-33_012]	Yang, L., Li, B., Zheng, X.Y., Li, J., Yang, M., Dong, X., et al. (2015). Salicylic acid biosynthesis is enhanced and contributes to increased biotrophic pathogen resistance in Arabidopsis hybrids. Nat Commun 6, 7309. doi: 10.1038/ncomms8309.
GSM1524140	GSE62256	Arabidopsis Fcs infiltrated 1day [Sample_CS-11_002]	Yang, L., Li, B., Zheng, X.Y., Li, J., Yang, M., Dong, X., et al. (2015). Salicylic acid biosynthesis is enhanced and contributes to increased biotrophic pathogen resistance in Arabidopsis hybrids. Nat Commun 6, 7309. doi: 10.1038/ncomms8309.
GSM1524141	GSE62256	Arabidopsis Fcs infiltrated 1day [Sample_CS-12_001]	Yang, L., Li, B., Zheng, X.Y., Li, J., Yang, M., Dong, X., et al. (2015). Salicylic acid biosynthesis is enhanced and contributes to increased biotrophic pathogen resistance in Arabidopsis hybrids. Nat Commun 6, 7309. doi: 10.1038/ncomms8309.
GSM1524142	GSE62256	Arabidopsis Fcs infiltrated 1day [Sample_CS-13_009]	Yang, L., Li, B., Zheng, X.Y., Li, J., Yang, M., Dong, X., et al. (2015). Salicylic acid biosynthesis is enhanced and contributes to increased biotrophic pathogen resistance in Arabidopsis hybrids. Nat Commun 6, 7309. doi: 10.1038/ncomms8309.
GSM1524143	GSE62256	Arabidopsis Fcs infiltrated 2day [Sample_CS-21_009]	Yang, L., Li, B., Zheng, X.Y., Li, J., Yang, M., Dong, X., et al. (2015). Salicylic acid biosynthesis is enhanced and contributes to increased biotrophic pathogen resistance in Arabidopsis hybrids. Nat Commun 6, 7309. doi: 10.1038/ncomms8309.
GSM1524144	GSE62256	Arabidopsis Fcs infiltrated 2day [Sample_CS-22_002]	Yang, L., Li, B., Zheng, X.Y., Li, J., Yang, M., Dong, X., et al. (2015). Salicylic acid biosynthesis is enhanced and contributes to increased biotrophic pathogen resistance in Arabidopsis hybrids. Nat Commun 6, 7309. doi: 10.1038/ncomms8309.
GSM1524145	GSE62256	Arabidopsis Fcs infiltrated 2day [Sample_CS-23_006]	Yang, L., Li, B., Zheng, X.Y., Li, J., Yang, M., Dong, X., et al. (2015). Salicylic acid biosynthesis is enhanced and contributes to increased biotrophic pathogen resistance in Arabidopsis hybrids. Nat Commun 6, 7309. doi: 10.1038/ncomms8309.
GSM1524146	GSE62256	Arabidopsis Fcs infiltrated 3day [Sample_CS-31_012]	Yang, L., Li, B., Zheng, X.Y., Li, J., Yang, M., Dong, X., et al. (2015). Salicylic acid biosynthesis is enhanced and contributes to increased biotrophic pathogen resistance in Arabidopsis hybrids. Nat Commun 6, 7309. doi: 10.1038/ncomms8309.
GSM1524147	GSE62256	Arabidopsis Fcs infiltrated 3day [Sample_CS-32_004]	Yang, L., Li, B., Zheng, X.Y., Li, J., Yang, M., Dong, X., et al. (2015). Salicylic acid biosynthesis is enhanced and contributes to increased biotrophic pathogen resistance in Arabidopsis hybrids. Nat Commun 6, 7309. doi: 10.1038/ncomms8309.
GSM1524148	GSE62256	Arabidopsis Fcs infiltrated 3day [Sample_CS-33_007]	Yang, L., Li, B., Zheng, X.Y., Li, J., Yang, M., Dong, X., et al. (2015). Salicylic acid biosynthesis is enhanced and contributes to increased biotrophic pathogen resistance in Arabidopsis hybrids. Nat Commun 6, 7309. doi: 10.1038/ncomms8309.
GSM1524149	GSE62256	Arabidopsis Sei-0 infiltrated 1day [Sample_S-11_001]	Yang, L., Li, B., Zheng, X.Y., Li, J., Yang, M., Dong, X., et al. (2015). Salicylic acid biosynthesis is enhanced and contributes to increased biotrophic pathogen resistance in Arabidopsis hybrids. Nat Commun 6, 7309. doi: 10.1038/ncomms8309.
GSM1524150	GSE62256	Arabidopsis Sei-0 infiltrated 1day [Sample_S-12_004]	Yang, L., Li, B., Zheng, X.Y., Li, J., Yang, M., Dong, X., et al. (2015). Salicylic acid biosynthesis is enhanced and contributes to increased biotrophic pathogen resistance in Arabidopsis hybrids. Nat Commun 6, 7309. doi: 10.1038/ncomms8309.
GSM1524151	GSE62256	Arabidopsis Sei-0 infiltrated 1day [Sample_S-13_001]	Yang, L., Li, B., Zheng, X.Y., Li, J., Yang, M., Dong, X., et al. (2015). Salicylic acid biosynthesis is enhanced and contributes to increased biotrophic pathogen resistance in Arabidopsis hybrids. Nat Commun 6, 7309. doi: 10.1038/ncomms8309.
GSM1524152	GSE62256	Arabidopsis Sei-0 infiltrated 2day [Sample_S-21_006]	Yang, L., Li, B., Zheng, X.Y., Li, J., Yang, M., Dong, X., et al. (2015). Salicylic acid biosynthesis is enhanced and contributes to increased biotrophic pathogen resistance in Arabidopsis hybrids. Nat Commun 6, 7309. doi: 10.1038/ncomms8309.
GSM1524153	GSE62256	Arabidopsis Sei-0 infiltrated 2day [Sample_S-22_009]	Yang, L., Li, B., Zheng, X.Y., Li, J., Yang, M., Dong, X., et al. (2015). Salicylic acid biosynthesis is enhanced and contributes to increased biotrophic pathogen resistance in Arabidopsis hybrids. Nat Commun 6, 7309. doi: 10.1038/ncomms8309.
GSM1524154	GSE62256	Arabidopsis Sei-0 infiltrated 2day [Sample_S-23_002]	Yang, L., Li, B., Zheng, X.Y., Li, J., Yang, M., Dong, X., et al. (2015). Salicylic acid biosynthesis is enhanced and contributes to increased biotrophic pathogen resistance in Arabidopsis hybrids. Nat Commun 6, 7309. doi: 10.1038/ncomms8309.
GSM1524155	GSE62256	Arabidopsis Sei-0 infiltrated 3day [Sample_S-31_007]	Yang, L., Li, B., Zheng, X.Y., Li, J., Yang, M., Dong, X., et al. (2015). Salicylic acid biosynthesis is enhanced and contributes to increased biotrophic pathogen resistance in Arabidopsis hybrids. Nat Commun 6, 7309. doi: 10.1038/ncomms8309.
GSM1524156	GSE62256	Arabidopsis Sei-0 infiltrated 3day [Sample_S-32_012]	Yang, L., Li, B., Zheng, X.Y., Li, J., Yang, M., Dong, X., et al. (2015). Salicylic acid biosynthesis is enhanced and contributes to increased biotrophic pathogen resistance in Arabidopsis hybrids. Nat Commun 6, 7309. doi: 10.1038/ncomms8309.
GSM1524157	GSE62256	Arabidopsis Sei-0 infiltrated 3day [Sample_S-33_004]	Yang, L., Li, B., Zheng, X.Y., Li, J., Yang, M., Dong, X., et al. (2015). Salicylic acid biosynthesis is enhanced and contributes to increased biotrophic pathogen resistance in Arabidopsis hybrids. Nat Commun 6, 7309. doi: 10.1038/ncomms8309.
GSM1524158	GSE62256	Arabidopsis Fsc infiltrated 1day [Sample_SC-11_001]	Yang, L., Li, B., Zheng, X.Y., Li, J., Yang, M., Dong, X., et al. (2015). Salicylic acid biosynthesis is enhanced and contributes to increased biotrophic pathogen resistance in Arabidopsis hybrids. Nat Commun 6, 7309. doi: 10.1038/ncomms8309.
GSM1524159	GSE62256	Arabidopsis Fsc infiltrated 1day [Sample_SC-12_006]	Yang, L., Li, B., Zheng, X.Y., Li, J., Yang, M., Dong, X., et al. (2015). Salicylic acid biosynthesis is enhanced and contributes to increased biotrophic pathogen resistance in Arabidopsis hybrids. Nat Commun 6, 7309. doi: 10.1038/ncomms8309.
GSM1524160	GSE62256	Arabidopsis Fsc infiltrated 1day [Sample_SC-13_012]	Yang, L., Li, B., Zheng, X.Y., Li, J., Yang, M., Dong, X., et al. (2015). Salicylic acid biosynthesis is enhanced and contributes to increased biotrophic pathogen resistance in Arabidopsis hybrids. Nat Commun 6, 7309. doi: 10.1038/ncomms8309.
GSM1524161	GSE62256	Arabidopsis Fsc infiltrated 2day [Sample_SC-21_002]	Yang, L., Li, B., Zheng, X.Y., Li, J., Yang, M., Dong, X., et al. (2015). Salicylic acid biosynthesis is enhanced and contributes to increased biotrophic pathogen resistance in Arabidopsis hybrids. Nat Commun 6, 7309. doi: 10.1038/ncomms8309.
GSM1524162	GSE62256	Arabidopsis Fsc infiltrated 2day [Sample_SC-22_006]	Yang, L., Li, B., Zheng, X.Y., Li, J., Yang, M., Dong, X., et al. (2015). Salicylic acid biosynthesis is enhanced and contributes to increased biotrophic pathogen resistance in Arabidopsis hybrids. Nat Commun 6, 7309. doi: 10.1038/ncomms8309.
GSM1524163	GSE62256	Arabidopsis Fsc infiltrated 2day [Sample_SC-23_009]	Yang, L., Li, B., Zheng, X.Y., Li, J., Yang, M., Dong, X., et al. (2015). Salicylic acid biosynthesis is enhanced and contributes to increased biotrophic pathogen resistance in Arabidopsis hybrids. Nat Commun 6, 7309. doi: 10.1038/ncomms8309.
GSM1524164	GSE62256	Arabidopsis Fsc infiltrated 3day [Sample_SC-31_004]	Yang, L., Li, B., Zheng, X.Y., Li, J., Yang, M., Dong, X., et al. (2015). Salicylic acid biosynthesis is enhanced and contributes to increased biotrophic pathogen resistance in Arabidopsis hybrids. Nat Commun 6, 7309. doi: 10.1038/ncomms8309.
GSM1524165	GSE62256	Arabidopsis Fsc infiltrated 3day [Sample_SC-32_007]	Yang, L., Li, B., Zheng, X.Y., Li, J., Yang, M., Dong, X., et al. (2015). Salicylic acid biosynthesis is enhanced and contributes to increased biotrophic pathogen resistance in Arabidopsis hybrids. Nat Commun 6, 7309. doi: 10.1038/ncomms8309.
GSM1524166	GSE62256	Arabidopsis Fsc infiltrated 3day [Sample_SC-33_012]	Yang, L., Li, B., Zheng, X.Y., Li, J., Yang, M., Dong, X., et al. (2015). Salicylic acid biosynthesis is enhanced and contributes to increased biotrophic pathogen resistance in Arabidopsis hybrids. Nat Commun 6, 7309. doi: 10.1038/ncomms8309.
GSM1603932	GSE65739	WT_mock_1	Weng, J.K., Ye, M., Li, B., and Noel, J.P. (2016). Co-evolution of Hormone Metabolism and Signaling Networks Expands Plant Adaptive Plasticity. Cell 166(4), 881-893. doi: 10.1016/j.cell.2016.06.027.
GSM1603933	GSE65739	WT_ABA_1	Weng, J.K., Ye, M., Li, B., and Noel, J.P. (2016). Co-evolution of Hormone Metabolism and Signaling Networks Expands Plant Adaptive Plasticity. Cell 166(4), 881-893. doi: 10.1016/j.cell.2016.06.027.
GSM1603934	GSE65739	WT_PA_1	Weng, J.K., Ye, M., Li, B., and Noel, J.P. (2016). Co-evolution of Hormone Metabolism and Signaling Networks Expands Plant Adaptive Plasticity. Cell 166(4), 881-893. doi: 10.1016/j.cell.2016.06.027.
GSM1603936	GSE65739	WT_mock_2	Weng, J.K., Ye, M., Li, B., and Noel, J.P. (2016). Co-evolution of Hormone Metabolism and Signaling Networks Expands Plant Adaptive Plasticity. Cell 166(4), 881-893. doi: 10.1016/j.cell.2016.06.027.
GSM1603937	GSE65739	WT_ABA_2	Weng, J.K., Ye, M., Li, B., and Noel, J.P. (2016). Co-evolution of Hormone Metabolism and Signaling Networks Expands Plant Adaptive Plasticity. Cell 166(4), 881-893. doi: 10.1016/j.cell.2016.06.027.
GSM1603938	GSE65739	WT_PA_2	Weng, J.K., Ye, M., Li, B., and Noel, J.P. (2016). Co-evolution of Hormone Metabolism and Signaling Networks Expands Plant Adaptive Plasticity. Cell 166(4), 881-893. doi: 10.1016/j.cell.2016.06.027.
GSM1717084	GSE70100	WT.0.1	Liu, T., Longhurst, A.D., Talavera-Rauh, F., Hokin, S.A., and Barton, M.K. (2016). The Arabidopsis transcription factor ABIG1 relays ABA signaled growth inhibition and drought induced senescence. Elife 5. doi: 10.7554/eLife.13768.
GSM1717085	GSE70100	WT.0.2	Liu, T., Longhurst, A.D., Talavera-Rauh, F., Hokin, S.A., and Barton, M.K. (2016). The Arabidopsis transcription factor ABIG1 relays ABA signaled growth inhibition and drought induced senescence. Elife 5. doi: 10.7554/eLife.13768.
GSM1717086	GSE70100	WT.0.3	Liu, T., Longhurst, A.D., Talavera-Rauh, F., Hokin, S.A., and Barton, M.K. (2016). The Arabidopsis transcription factor ABIG1 relays ABA signaled growth inhibition and drought induced senescence. Elife 5. doi: 10.7554/eLife.13768.
GSM1717087	GSE70100	WT.60.1	Liu, T., Longhurst, A.D., Talavera-Rauh, F., Hokin, S.A., and Barton, M.K. (2016). The Arabidopsis transcription factor ABIG1 relays ABA signaled growth inhibition and drought induced senescence. Elife 5. doi: 10.7554/eLife.13768.
GSM1717088	GSE70100	WT.60.2	Liu, T., Longhurst, A.D., Talavera-Rauh, F., Hokin, S.A., and Barton, M.K. (2016). The Arabidopsis transcription factor ABIG1 relays ABA signaled growth inhibition and drought induced senescence. Elife 5. doi: 10.7554/eLife.13768.
GSM1717089	GSE70100	WT.60.3	Liu, T., Longhurst, A.D., Talavera-Rauh, F., Hokin, S.A., and Barton, M.K. (2016). The Arabidopsis transcription factor ABIG1 relays ABA signaled growth inhibition and drought induced senescence. Elife 5. doi: 10.7554/eLife.13768.
GSM1717090	GSE70100	WT.120.1	Liu, T., Longhurst, A.D., Talavera-Rauh, F., Hokin, S.A., and Barton, M.K. (2016). The Arabidopsis transcription factor ABIG1 relays ABA signaled growth inhibition and drought induced senescence. Elife 5. doi: 10.7554/eLife.13768.
GSM1717091	GSE70100	WT.120.2	Liu, T., Longhurst, A.D., Talavera-Rauh, F., Hokin, S.A., and Barton, M.K. (2016). The Arabidopsis transcription factor ABIG1 relays ABA signaled growth inhibition and drought induced senescence. Elife 5. doi: 10.7554/eLife.13768.
GSM1717092	GSE70100	WT.120.3	Liu, T., Longhurst, A.D., Talavera-Rauh, F., Hokin, S.A., and Barton, M.K. (2016). The Arabidopsis transcription factor ABIG1 relays ABA signaled growth inhibition and drought induced senescence. Elife 5. doi: 10.7554/eLife.13768.
GSM1717093	GSE70100	ESTAIG1.0.1	Liu, T., Longhurst, A.D., Talavera-Rauh, F., Hokin, S.A., and Barton, M.K. (2016). The Arabidopsis transcription factor ABIG1 relays ABA signaled growth inhibition and drought induced senescence. Elife 5. doi: 10.7554/eLife.13768.
GSM1717094	GSE70100	ESTAIG1.0.2	Liu, T., Longhurst, A.D., Talavera-Rauh, F., Hokin, S.A., and Barton, M.K. (2016). The Arabidopsis transcription factor ABIG1 relays ABA signaled growth inhibition and drought induced senescence. Elife 5. doi: 10.7554/eLife.13768.
GSM1717095	GSE70100	ESTAIG1.0.3	Liu, T., Longhurst, A.D., Talavera-Rauh, F., Hokin, S.A., and Barton, M.K. (2016). The Arabidopsis transcription factor ABIG1 relays ABA signaled growth inhibition and drought induced senescence. Elife 5. doi: 10.7554/eLife.13768.
GSM1717096	GSE70100	ESTAIG1.60.1	Liu, T., Longhurst, A.D., Talavera-Rauh, F., Hokin, S.A., and Barton, M.K. (2016). The Arabidopsis transcription factor ABIG1 relays ABA signaled growth inhibition and drought induced senescence. Elife 5. doi: 10.7554/eLife.13768.
GSM1717097	GSE70100	ESTAIG1.60.2	Liu, T., Longhurst, A.D., Talavera-Rauh, F., Hokin, S.A., and Barton, M.K. (2016). The Arabidopsis transcription factor ABIG1 relays ABA signaled growth inhibition and drought induced senescence. Elife 5. doi: 10.7554/eLife.13768.
GSM1717098	GSE70100	ESTAIG1.60.3	Liu, T., Longhurst, A.D., Talavera-Rauh, F., Hokin, S.A., and Barton, M.K. (2016). The Arabidopsis transcription factor ABIG1 relays ABA signaled growth inhibition and drought induced senescence. Elife 5. doi: 10.7554/eLife.13768.
GSM1717099	GSE70100	ESTAIG1.120.1	Liu, T., Longhurst, A.D., Talavera-Rauh, F., Hokin, S.A., and Barton, M.K. (2016). The Arabidopsis transcription factor ABIG1 relays ABA signaled growth inhibition and drought induced senescence. Elife 5. doi: 10.7554/eLife.13768.
GSM1717100	GSE70100	ESTAIG1.120.2	Liu, T., Longhurst, A.D., Talavera-Rauh, F., Hokin, S.A., and Barton, M.K. (2016). The Arabidopsis transcription factor ABIG1 relays ABA signaled growth inhibition and drought induced senescence. Elife 5. doi: 10.7554/eLife.13768.
GSM2051305	GSE77395	Col-0 4 hour air RNAseq, rep1	Zhang, F., Qi, B., Wang, L., Zhao, B., Rode, S., Riggan, N.D., et al. (2016). EIN2-dependent regulation of acetylation of histone H3K14 and non-canonical histone H3K23 in ethylene signalling. Nat Commun 7, 13018. doi: 10.1038/ncomms13018.
GSM2051306	GSE77395	Col-0 4 hour air RNAseq, rep2	Zhang, F., Qi, B., Wang, L., Zhao, B., Rode, S., Riggan, N.D., et al. (2016). EIN2-dependent regulation of acetylation of histone H3K14 and non-canonical histone H3K23 in ethylene signalling. Nat Commun 7, 13018. doi: 10.1038/ncomms13018.
GSM2051307	GSE77395	ENAP1ox 4 hour air RNAseq, rep1	Zhang, F., Qi, B., Wang, L., Zhao, B., Rode, S., Riggan, N.D., et al. (2016). EIN2-dependent regulation of acetylation of histone H3K14 and non-canonical histone H3K23 in ethylene signalling. Nat Commun 7, 13018. doi: 10.1038/ncomms13018.
GSM2051308	GSE77395	ENAP1ox 4 hour air RNAseq, rep2	Zhang, F., Qi, B., Wang, L., Zhao, B., Rode, S., Riggan, N.D., et al. (2016). EIN2-dependent regulation of acetylation of histone H3K14 and non-canonical histone H3K23 in ethylene signalling. Nat Commun 7, 13018. doi: 10.1038/ncomms13018.
GSM2051309	GSE77395	Col-0 4 hour ethylene RNAseq, rep1	Zhang, F., Qi, B., Wang, L., Zhao, B., Rode, S., Riggan, N.D., et al. (2016). EIN2-dependent regulation of acetylation of histone H3K14 and non-canonical histone H3K23 in ethylene signalling. Nat Commun 7, 13018. doi: 10.1038/ncomms13018.
GSM2051310	GSE77395	Col-0 4 hour ethylene RNAseq, rep2	Zhang, F., Qi, B., Wang, L., Zhao, B., Rode, S., Riggan, N.D., et al. (2016). EIN2-dependent regulation of acetylation of histone H3K14 and non-canonical histone H3K23 in ethylene signalling. Nat Commun 7, 13018. doi: 10.1038/ncomms13018.
GSM2114478	GSE80188	RNA-Seq Control	Jang, G., Chang, S.H., Um, T.Y., Lee, S., Kim, J.K., and Choi, Y.D. (2017). Antagonistic interaction between jasmonic acid and cytokinin in xylem development. Sci Rep 7(1), 10212. doi: 10.1038/s41598-017-10634-1.
GSM2114479	GSE80188	RNA-Seq Methyl jasmonate (MeJA)	Jang, G., Chang, S.H., Um, T.Y., Lee, S., Kim, J.K., and Choi, Y.D. (2017). Antagonistic interaction between jasmonic acid and cytokinin in xylem development. Sci Rep 7(1), 10212. doi: 10.1038/s41598-017-10634-1.
GSM2114480	GSE80188	RNA-Seq cytokinin (BAP)	Jang, G., Chang, S.H., Um, T.Y., Lee, S., Kim, J.K., and Choi, Y.D. (2017). Antagonistic interaction between jasmonic acid and cytokinin in xylem development. Sci Rep 7(1), 10212. doi: 10.1038/s41598-017-10634-1.
GSM2114481	GSE80188	RNA-Seq MeJA-CK	Jang, G., Chang, S.H., Um, T.Y., Lee, S., Kim, J.K., and Choi, Y.D. (2017). Antagonistic interaction between jasmonic acid and cytokinin in xylem development. Sci Rep 7(1), 10212. doi: 10.1038/s41598-017-10634-1.
GSM2144051	GSE81166	Col-1	Mozgova, I., Munoz-Viana, R., and Hennig, L. (2017). PRC2 Represses Hormone-Induced Somatic Embryogenesis in Vegetative Tissue of Arabidopsis thaliana. PLoS Genet 13(1), e1006562. doi: 10.1371/journal.pgen.1006562.
GSM2144052	GSE81166	Col-2	Mozgova, I., Munoz-Viana, R., and Hennig, L. (2017). PRC2 Represses Hormone-Induced Somatic Embryogenesis in Vegetative Tissue of Arabidopsis thaliana. PLoS Genet 13(1), e1006562. doi: 10.1371/journal.pgen.1006562.
GSM2144053	GSE81166	Col-3	Mozgova, I., Munoz-Viana, R., and Hennig, L. (2017). PRC2 Represses Hormone-Induced Somatic Embryogenesis in Vegetative Tissue of Arabidopsis thaliana. PLoS Genet 13(1), e1006562. doi: 10.1371/journal.pgen.1006562.
GSM2144054	GSE81166	Col-4	Mozgova, I., Munoz-Viana, R., and Hennig, L. (2017). PRC2 Represses Hormone-Induced Somatic Embryogenesis in Vegetative Tissue of Arabidopsis thaliana. PLoS Genet 13(1), e1006562. doi: 10.1371/journal.pgen.1006562.
GSM2144055	GSE81166	Col-5	Mozgova, I., Munoz-Viana, R., and Hennig, L. (2017). PRC2 Represses Hormone-Induced Somatic Embryogenesis in Vegetative Tissue of Arabidopsis thaliana. PLoS Genet 13(1), e1006562. doi: 10.1371/journal.pgen.1006562.
GSM2144056	GSE81166	Col-6	Mozgova, I., Munoz-Viana, R., and Hennig, L. (2017). PRC2 Represses Hormone-Induced Somatic Embryogenesis in Vegetative Tissue of Arabidopsis thaliana. PLoS Genet 13(1), e1006562. doi: 10.1371/journal.pgen.1006562.
GSM2144057	GSE81166	Col-7	Mozgova, I., Munoz-Viana, R., and Hennig, L. (2017). PRC2 Represses Hormone-Induced Somatic Embryogenesis in Vegetative Tissue of Arabidopsis thaliana. PLoS Genet 13(1), e1006562. doi: 10.1371/journal.pgen.1006562.
GSM2144058	GSE81166	Col-8	Mozgova, I., Munoz-Viana, R., and Hennig, L. (2017). PRC2 Represses Hormone-Induced Somatic Embryogenesis in Vegetative Tissue of Arabidopsis thaliana. PLoS Genet 13(1), e1006562. doi: 10.1371/journal.pgen.1006562.
GSM2144059	GSE81166	Col-9	Mozgova, I., Munoz-Viana, R., and Hennig, L. (2017). PRC2 Represses Hormone-Induced Somatic Embryogenesis in Vegetative Tissue of Arabidopsis thaliana. PLoS Genet 13(1), e1006562. doi: 10.1371/journal.pgen.1006562.
GSM2144060	GSE81166	Col-10	Mozgova, I., Munoz-Viana, R., and Hennig, L. (2017). PRC2 Represses Hormone-Induced Somatic Embryogenesis in Vegetative Tissue of Arabidopsis thaliana. PLoS Genet 13(1), e1006562. doi: 10.1371/journal.pgen.1006562.
[truncated: 223 more rows]
